# Supplementary material for: Stretchable OLEDs based on a hidden active area for high fill factor and resolution compensation
Source: Nat Commun. 2024 Jun 4;15:4349. doi: 10.1038/s41467-024-48396-w (PMC11150391; doi:10.1038/s41467-024-48396-w)
Supplement: Supplementary file 12 — Source Data [file 41467_2024_48396_MOESM12_ESM.xlsx]

## Sheet: Fig. 1b
The calculated FF for both platforms according to the applied system strain (εsys).
	Fill Factor (%)
εsys (%)	Conventional	Proposed
0	69	97
1	67.6404	96.7097
2	66.3207	96.4121
3	65.0391	96.1078
4	63.7944	95.7973
5	62.585	95.4811
6	61.4098	95.1598
7	60.2673	94.8337
8	59.1564	94.5034
9	58.0759	94.1691
10	57.0248	93.8313
11	56.002	93.4904
12	55.0064	93.1466
13	54.0371	92.8003
14	53.0933	92.4517
15	52.1739	92.1012
16	51.2782	91.749
17	50.4054	91.3953
18	49.5547	91.0404
19	48.7254	90.6844
20	47.9167	90.3276
21	47.1279	89.9702
22	46.3585	89.6123
23	45.6078	89.2541
24	44.8751	88.8958
25	44.16	88.5374
26	43.4618	88.1792
27	42.7801	87.8213
28	42.1143	87.4637
29	41.4639	87.1066
30	40.8284	86.7501
31	40.2075	86.3943
32	39.6005	86.0393
33	39.0073	85.6851

## Sheet: Fig. 3c
The simulated Δy values of the outermost six islands with respect to the straight line vs. εdiag/εortho ranging from 0 to 1.
	Δy (mm)
x-axis (mm)	εdiag/εortho= 0	εdiag/εortho= 0.2	εdiag/εortho= 0.4	εdiag/εortho= 0.514259	εdiag/εortho= 0.6	εdiag/εortho= 0.8	εdiag/εortho= 1	εdiag/εortho= 1.2
0.85	-0.827988	-0.538288	-0.234088	0.0106115	0.186912	0.587812	0.991112	1.40781
1.275	-0.827688	-0.537988	-0.233288	0.0116115	0.187912	0.589012	0.992312	1.40881
1.7	-0.828288	-0.538788	-0.233788	0.0110115	0.187312	0.588212	0.991212	1.40721
2.125	-0.829588	-0.538488	-0.234988	0.00981154	0.186012	0.586712	0.989412	1.40501
4.25	-0.669988	-0.487288	-0.200088	-0.00288846	0.139512	0.465012	0.794112	1.13581
4.675	-0.668188	-0.488488	-0.198788	-0.00188846	0.140312	0.465112	0.793512	1.13451
5.1	-0.667188	-0.487688	-0.198488	-0.00208846	0.139812	0.463912	0.791512	1.13161
5.525	-0.666888	-0.487888	-0.198888	-0.00278846	0.138812	0.462312	0.789312	1.12871
7.65	-0.588388	-0.458288	-0.184988	-0.0138885	0.110012	0.394012	0.682512	0.983112
8.075	-0.586988	-0.457988	-0.183888	-0.0129885	0.110812	0.394512	0.682612	0.982812
8.5	-0.585888	-0.457888	-0.183088	-0.0122885	0.111312	0.394812	0.682612	0.982612
8.925	-0.585588	-0.458888	-0.183188	-0.0125885	0.110912	0.394112	0.681712	0.981312
9.35	-0.585488	-0.458988	-0.183588	-0.0131885	0.110212	0.393112	0.680412	0.979912
11.05	-0.567388	-0.438388	-0.163388	0.00801154	0.132112	0.416512	0.705412	1.00651
11.475	-0.565888	-0.437688	-0.161188	0.0104115	0.134712	0.419612	0.708812	1.01031
11.9	-0.567788	-0.438288	-0.162988	0.00861154	0.133012	0.417812	0.707112	1.00851
12.325	-0.569888	-0.438688	-0.164988	0.00681154	0.131112	0.416212	0.705612	1.00711
12.75	-0.572388	-0.438988	-0.167488	0.00421154	0.128612	0.413612	0.703012	1.00461
14.875	-0.665388	-0.486388	-0.198188	-0.00238846	0.139012	0.461912	0.788312	1.12701
15.3	-0.665888	-0.487288	-0.197988	-0.00178846	0.139812	0.463312	0.790412	1.12971
15.725	-0.667088	-0.486888	-0.198588	-0.00208846	0.139812	0.464012	0.791712	1.13191
16.15	-0.669188	-0.487388	-0.200488	-0.00378846	0.138312	0.462812	0.790912	1.13151
18.275	-0.836788	-0.546288	-0.243188	0.00131154	0.177212	0.577212	0.979012	1.39361
18.7	-0.835288	-0.544988	-0.242288	0.00201154	0.177812	0.577712	0.979412	1.39401
19.125	-0.835388	-0.544888	-0.243088	0.00091154	0.176712	0.576312	0.978012	1.39271
19.55	-0.835688	-0.545388	-0.244388	-0.00068846	0.174812	0.574112	0.975612	1.39021

## Sheet: Fig. 3d
The simulated maximum |Δy| values according to the εdiag/εortho.
εdiag/εortho	|Δy| (mm)
0	0.836788
0.2	0.546288
0.4	0.244388
0.5	0.0138885
0.6	0.187911
0.8	0.589011
1	0.992312
1.2	1.40881

## Sheet: Fig. 3e
The simulated εis vs. various values of tis/tbase and γE (= Eis/EPDMS).
	ε (%)
tis/tbase	γE= 1	γE= 0.83	γE= 0.66	γE= 0.50
0.3	10.905	11.364	11.788	12.124
0.4	7.659	8.1581	8.6937	9.2473
0.6	5.248	5.4982	5.8005	6.1559
0.8	4.176	4.7537	5.5682	6.0487

## Sheet: Fig. 4b
The simulated equivalent strain of bottom Al2O3 is depicted along the x-axis.
tpary= 1 μm		tpary= 3 μm		tpary= 6 μm		tpary= 9 μm
x (mm)	|ε| (%)	x (mm)	|ε| (%)	x (mm)	|ε| (%)	x (mm)	|ε| (%)
0	9.82788e-09	0	0.000417339	0	0.01029	0	0.02137
6.30218e-05	4.95454e-09	8.39983e-05	0.000136015	8.39983e-05	0.00355	8.39983e-05	0.01184
0.000132577	6.69661e-09	0.000167997	0.000109481	0.000167997	0.00258	0.000167997	0.00836
0.000209428	1.02919e-08	0.000251995	0.000110594	0.000251995	0.00227	0.000251995	0.00694
0.000291759	1.40456e-08	0.000335993	0.000127573	0.000335993	0.00227	0.000335993	0.00656
0.000375752	1.69522e-08	0.000419992	0.000150236	0.000419992	0.00245	0.000419992	0.00679
0.00045975	1.99153e-08	0.00050399	0.000176315	0.00050399	0.00271	0.00050399	0.00745
0.000543749	2.20586e-08	0.000587988	0.000203233	0.000587988	0.00307	0.000587988	0.0084
0.000627748	2.34195e-08	0.000671987	0.000231154	0.000671987	0.00347	0.000671987	0.00955
0.000711746	2.39387e-08	0.000755985	0.0002595	0.000755985	0.00389	0.000755985	0.01088
0.000795745	2.47503e-08	0.000839983	0.000286813	0.000839983	0.00434	0.000839983	0.0123
0.000879744	2.53771e-08	0.000923982	0.000313299	0.000923982	0.0048	0.000923982	0.0138
0.000963742	2.64069e-08	0.00101	0.000339285	0.00101	0.00526	0.00101	0.01535
0.00105	2.62315e-08	0.00109	0.000364419	0.00109	0.00574	0.00109	0.01695
0.00113	2.69385e-08	0.00118	0.000388876	0.00118	0.00621	0.00118	0.01858
0.00122	2.67143e-08	0.00126	0.000411591	0.00126	0.00669	0.00126	0.02023
0.0013	2.79748e-08	0.00134	0.00043384	0.00134	0.00715	0.00134	0.02189
0.00138	2.79127e-08	0.00143	0.000454754	0.00143	0.00762	0.00143	0.02357
0.00147	2.87282e-08	0.00151	0.000474678	0.00151	0.00809	0.00151	0.02524
0.00155	2.9622e-08	0.0016	0.000493483	0.0016	0.00855	0.0016	0.02692
0.00164	2.95802e-08	0.00168	0.000511311	0.00168	0.009	0.00168	0.02861
0.00172	3.07269e-08	0.00176	0.000528222	0.00176	0.00945	0.00176	0.03029
0.0018	3.1639e-08	0.00185	0.000543909	0.00185	0.00989	0.00185	0.03198
0.00189	3.29275e-08	0.00193	0.000558669	0.00193	0.01033	0.00193	0.03364
0.00197	3.32028e-08	0.00202	0.000572513	0.00202	0.01076	0.00202	0.0353
0.00206	3.43739e-08	0.0021	0.000585472	0.0021	0.01118	0.0021	0.03697
0.00214	3.47293e-08	0.00218	0.000597584	0.00218	0.01159	0.00218	0.03861
0.00222	3.60615e-08	0.00227	0.00060883	0.00227	0.012	0.00227	0.04025
0.00231	3.72043e-08	0.00235	0.000619307	0.00235	0.01239	0.00235	0.04187
0.00239	3.82088e-08	0.00244	0.000629135	0.00244	0.01278	0.00244	0.04348
0.00248	3.95679e-08	0.00252	0.000638192	0.00252	0.01316	0.00252	0.04507
0.00256	4.05651e-08	0.0026	0.00064662	0.0026	0.01353	0.0026	0.04665
0.00264	4.17119e-08	0.00269	0.000654454	0.00269	0.01389	0.00269	0.04821
0.00273	4.30006e-08	0.00277	0.000661656	0.00277	0.01425	0.00277	0.04976
0.00281	4.37843e-08	0.00286	0.00066833	0.00286	0.01459	0.00286	0.05129
0.0029	4.51442e-08	0.00294	0.000674515	0.00294	0.01493	0.00294	0.0528
0.00298	4.61382e-08	0.00302	0.000680214	0.00302	0.01526	0.00302	0.0543
0.00306	4.78442e-08	0.00311	0.00068554	0.00311	0.01557	0.00311	0.05577
0.00315	4.83629e-08	0.00319	0.000690419	0.00319	0.01588	0.00319	0.05723
0.00323	5.00695e-08	0.00328	0.000694892	0.00328	0.01618	0.00328	0.05867
0.00332	5.07844e-08	0.00336	0.000699151	0.00336	0.01647	0.00336	0.06009
0.0034	5.24305e-08	0.00344	0.000703034	0.00344	0.01676	0.00344	0.06148
0.00348	5.37189e-08	0.00353	0.000706569	0.00353	0.01703	0.00353	0.06286
0.00357	5.51805e-08	0.00361	0.000709892	0.00361	0.0173	0.00361	0.06422
0.00365	5.62723e-08	0.0037	0.00071299	0.0037	0.01756	0.0037	0.06556
0.00374	5.76249e-08	0.00378	0.00071584	0.00378	0.01781	0.00378	0.06688
0.00382	5.86797e-08	0.00386	0.000718489	0.00386	0.01805	0.00386	0.06817
0.0039	6.01692e-08	0.00395	0.000720957	0.00395	0.01829	0.00395	0.06945
0.00399	6.16154e-08	0.00403	0.000723255	0.00403	0.01851	0.00403	0.07071
0.00407	6.32323e-08	0.00412	0.000725401	0.00412	0.01873	0.00412	0.07194
0.00416	6.41099e-08	0.0042	0.000727424	0.0042	0.01894	0.0042	0.07315
0.00424	6.5413e-08	0.00428	0.000729311	0.00428	0.01915	0.00428	0.07434
0.00432	6.68414e-08	0.00437	0.000731085	0.00437	0.01935	0.00437	0.07552
0.00441	6.8381e-08	0.00445	0.000732776	0.00445	0.01954	0.00445	0.07667
0.00449	6.97099e-08	0.00454	0.000734386	0.00454	0.01973	0.00454	0.0778
0.00458	7.16539e-08	0.00462	0.000735922	0.00462	0.01991	0.00462	0.07891
0.00466	7.29443e-08	0.0047	0.000737407	0.0047	0.02008	0.0047	0.08
0.00474	7.44987e-08	0.00479	0.000738834	0.00479	0.02025	0.00479	0.08107
0.00483	7.59703e-08	0.00487	0.000740207	0.00487	0.02041	0.00487	0.08212
0.00491	7.72931e-08	0.00496	0.000741533	0.00496	0.02056	0.00496	0.08315
0.005	7.87984e-08	0.00504	0.000742846	0.00504	0.02071	0.00504	0.08416
0.00508	7.98226e-08	0.00512	0.000744124	0.00512	0.02086	0.00512	0.08516
0.00516	8.18862e-08	0.00521	0.00074538	0.00521	0.021	0.00521	0.08613
0.00525	8.31479e-08	0.00529	0.000746629	0.00529	0.02113	0.00529	0.08708
0.00533	8.48447e-08	0.00538	0.000747866	0.00538	0.02126	0.00538	0.08801
0.00542	8.65784e-08	0.00546	0.000749097	0.00546	0.02139	0.00546	0.08893
0.0055	8.79769e-08	0.00554	0.000750325	0.00554	0.02151	0.00554	0.08982
0.00558	8.93376e-08	0.00563	0.000751558	0.00563	0.02163	0.00563	0.0907
0.00567	9.13517e-08	0.00571	0.000752785	0.00571	0.02174	0.00571	0.09156
0.00575	9.29585e-08	0.0058	0.000754015	0.0058	0.02185	0.0058	0.0924
0.00584	9.45822e-08	0.00588	0.00075526	0.00588	0.02196	0.00588	0.09323
0.00592	9.62109e-08	0.00596	0.000756516	0.00596	0.02206	0.00596	0.09403
0.006	9.75874e-08	0.00605	0.000757777	0.00605	0.02216	0.00605	0.09482
0.00609	9.92168e-08	0.00613	0.00075906	0.00613	0.02225	0.00613	0.0956
0.00617	1.01546e-07	0.00622	0.000760379	0.00622	0.02234	0.00622	0.09635
0.00626	1.03043e-07	0.0063	0.000761688	0.0063	0.02243	0.0063	0.0971
0.00634	1.04865e-07	0.00638	0.000763041	0.00638	0.02252	0.00638	0.09782
0.00642	1.06234e-07	0.00647	0.00076442	0.00647	0.0226	0.00647	0.09853
0.00651	1.08096e-07	0.00655	0.000765818	0.00655	0.02268	0.00655	0.09922
0.00659	1.10349e-07	0.00664	0.000767239	0.00664	0.02276	0.00664	0.0999
0.00668	1.11937e-07	0.00672	0.000768694	0.00672	0.02283	0.00672	0.10056
0.00676	1.13252e-07	0.0068	0.00077018	0.0068	0.02291	0.0068	0.10121
0.00684	1.15604e-07	0.00689	0.000771691	0.00689	0.02298	0.00689	0.10185
0.00693	1.17459e-07	0.00697	0.000773244	0.00697	0.02304	0.00697	0.10247
0.00701	1.19286e-07	0.00706	0.000774821	0.00706	0.02311	0.00706	0.10307
0.0071	1.20684e-07	0.00714	0.00077644	0.00714	0.02317	0.00714	0.10367
0.00718	1.22599e-07	0.00722	0.0007781	0.00722	0.02324	0.00722	0.10425
0.00726	1.2441e-07	0.00731	0.000779796	0.00731	0.0233	0.00731	0.10481
0.00735	1.26735e-07	0.00739	0.00078153	0.00739	0.02336	0.00739	0.10537
0.00743	1.28603e-07	0.00748	0.00078332	0.00748	0.02341	0.00748	0.10591
0.00752	1.30533e-07	0.00756	0.00078513	0.00756	0.02347	0.00756	0.10644
0.0076	1.32345e-07	0.00764	0.000786975	0.00764	0.02352	0.00764	0.10696
0.00768	1.34255e-07	0.00773	0.000788881	0.00773	0.02358	0.00773	0.10746
0.00777	1.36698e-07	0.00781	0.000790811	0.00781	0.02363	0.00781	0.10796
0.00785	1.38653e-07	0.0079	0.000792796	0.0079	0.02368	0.0079	0.10844
0.00794	1.40594e-07	0.00798	0.000794812	0.00798	0.02373	0.00798	0.10892
0.00802	1.4275e-07	0.00806	0.000796887	0.00806	0.02378	0.00806	0.10938
0.0081	1.44922e-07	0.00815	0.000798979	0.00815	0.02382	0.00815	0.10984
0.00819	1.46843e-07	0.00823	0.000801123	0.00823	0.02387	0.00823	0.11028
0.00827	1.49183e-07	0.00832	0.000803308	0.00832	0.02391	0.00832	0.11071
0.00836	1.51174e-07	0.0084	0.00080555	0.0084	0.02396	0.0084	0.11114
0.00844	1.53537e-07	0.00848	0.000807815	0.00848	0.024	0.00848	0.11155
0.00852	1.55443e-07	0.00857	0.000810118	0.00857	0.02404	0.00857	0.11196
0.00861	1.5766e-07	0.00865	0.000812459	0.00865	0.02409	0.00865	0.11235
0.00869	1.59447e-07	0.00874	0.000814858	0.00874	0.02413	0.00874	0.11274
0.00878	1.61956e-07	0.00882	0.000817292	0.00882	0.02417	0.00882	0.11312
0.00886	1.64025e-07	0.0089	0.000819767	0.0089	0.02421	0.0089	0.1135
0.00894	1.66397e-07	0.00899	0.000822282	0.00899	0.02425	0.00899	0.11386
0.00903	1.68836e-07	0.00907	0.000824838	0.00907	0.02429	0.00907	0.11422
0.00911	1.71379e-07	0.00916	0.000827433	0.00916	0.02433	0.00916	0.11457
0.0092	1.73609e-07	0.00924	0.000830076	0.00924	0.02437	0.00924	0.11491
0.00928	1.76277e-07	0.00932	0.000832762	0.00932	0.02441	0.00932	0.11525
0.00936	1.78782e-07	0.00941	0.000835477	0.00941	0.02445	0.00941	0.11558
0.00945	1.81112e-07	0.00949	0.000838245	0.00949	0.02448	0.00949	0.1159
0.00953	1.83562e-07	0.00958	0.000841056	0.00958	0.02452	0.00958	0.11621
0.00962	1.85797e-07	0.00966	0.000843901	0.00966	0.02456	0.00966	0.11653
0.0097	1.887e-07	0.00974	0.000846797	0.00974	0.0246	0.00974	0.11683
0.00978	1.90899e-07	0.00983	0.000849729	0.00983	0.02463	0.00983	0.11713
0.00987	1.93355e-07	0.00991	0.000852708	0.00991	0.02467	0.00991	0.11742
0.00995	1.96332e-07	0.01	0.000855732	0.01	0.02471	0.01	0.11771
0.01004	1.98345e-07	0.01008	0.000858804	0.01008	0.02475	0.01008	0.11799
0.01012	2.01306e-07	0.01016	0.000861916	0.01016	0.02478	0.01016	0.11826
0.0102	2.04085e-07	0.01025	0.000865075	0.01025	0.02482	0.01025	0.11854
0.01029	2.06391e-07	0.01033	0.000868278	0.01033	0.02486	0.01033	0.1188
0.01037	2.09835e-07	0.01042	0.000871522	0.01042	0.0249	0.01042	0.11907
0.01046	2.11641e-07	0.0105	0.000874812	0.0105	0.02493	0.0105	0.11932
0.01054	2.1492e-07	0.01058	0.00087815	0.01058	0.02497	0.01058	0.11958
0.01062	2.17737e-07	0.01067	0.000881532	0.01067	0.02501	0.01067	0.11983
0.01071	2.20918e-07	0.01075	0.000884959	0.01075	0.02504	0.01075	0.12007
0.01079	2.23477e-07	0.01084	0.00088843	0.01084	0.02508	0.01084	0.12031
0.01088	2.26263e-07	0.01092	0.000891944	0.01092	0.02512	0.01092	0.12055
0.01096	2.28977e-07	0.011	0.000895506	0.011	0.02516	0.011	0.12079
0.01104	2.32288e-07	0.01109	0.000899106	0.01109	0.0252	0.01109	0.12102
0.01113	2.35159e-07	0.01117	0.000902756	0.01117	0.02523	0.01117	0.12124
0.01121	2.38317e-07	0.01126	0.000906448	0.01126	0.02527	0.01126	0.12147
0.0113	2.40885e-07	0.01134	0.000910169	0.01134	0.02531	0.01134	0.12169
0.01138	2.43852e-07	0.01142	0.000913953	0.01142	0.02535	0.01142	0.12191
0.01146	2.47084e-07	0.01151	0.000917759	0.01151	0.02539	0.01151	0.12212
0.01155	2.50335e-07	0.01159	0.00092162	0.01159	0.02543	0.01159	0.12233
0.01163	2.53666e-07	0.01168	0.000925514	0.01168	0.02547	0.01168	0.12255
0.01172	2.56543e-07	0.01176	0.00092945	0.01176	0.02551	0.01176	0.12275
0.0118	2.60159e-07	0.01184	0.000933424	0.01184	0.02555	0.01184	0.12296
0.01188	2.63269e-07	0.01193	0.000937438	0.01193	0.02559	0.01193	0.12316
0.01197	2.66235e-07	0.01201	0.000941488	0.01201	0.02563	0.01201	0.12336
0.01205	2.70065e-07	0.0121	0.000945582	0.0121	0.02567	0.0121	0.12356
0.01214	2.73439e-07	0.01218	0.000949705	0.01218	0.02571	0.01218	0.12376
0.01222	2.76821e-07	0.01226	0.000953875	0.01226	0.02576	0.01226	0.12395
0.0123	2.80058e-07	0.01235	0.000958078	0.01235	0.0258	0.01235	0.12414
0.01239	2.83571e-07	0.01243	0.000962317	0.01243	0.02584	0.01243	0.12434
0.01247	2.86852e-07	0.01252	0.000966591	0.01252	0.02588	0.01252	0.12453
0.01256	2.90964e-07	0.0126	0.000970904	0.0126	0.02593	0.0126	0.12471
0.01264	2.9423e-07	0.01268	0.000975259	0.01268	0.02597	0.01268	0.1249
0.01272	2.97951e-07	0.01277	0.00097964	0.01277	0.02602	0.01277	0.12508
0.01281	3.01162e-07	0.01285	0.000984065	0.01285	0.02606	0.01285	0.12527
0.01289	3.04299e-07	0.01294	0.000988529	0.01294	0.02611	0.01294	0.12545
0.01298	3.08649e-07	0.01302	0.000993039	0.01302	0.02615	0.01302	0.12563
0.01306	3.12113e-07	0.0131	0.000997576	0.0131	0.0262	0.0131	0.12581
0.01314	3.16547e-07	0.01319	0.001	0.01319	0.02624	0.01319	0.12599
0.01323	3.2059e-07	0.01327	0.00101	0.01327	0.02629	0.01327	0.12617
0.01331	3.24604e-07	0.01336	0.00101	0.01336	0.02634	0.01336	0.12635
0.0134	3.28396e-07	0.01344	0.00102	0.01344	0.02638	0.01344	0.12652
0.01348	3.32568e-07	0.01352	0.00102	0.01352	0.02643	0.01352	0.1267
0.01356	3.36178e-07	0.01361	0.00103	0.01361	0.02648	0.01361	0.12687
0.01365	3.40681e-07	0.01369	0.00103	0.01369	0.02653	0.01369	0.12705
0.01373	3.44241e-07	0.01378	0.00104	0.01378	0.02658	0.01378	0.12722
0.01382	3.49032e-07	0.01386	0.00104	0.01386	0.02663	0.01386	0.1274
0.0139	3.52864e-07	0.01394	0.00105	0.01394	0.02668	0.01394	0.12757
0.01398	3.57326e-07	0.01403	0.00105	0.01403	0.02673	0.01403	0.12774
0.01407	3.61935e-07	0.01411	0.00106	0.01411	0.02678	0.01411	0.12791
0.01415	3.65868e-07	0.0142	0.00106	0.0142	0.02683	0.0142	0.12808
0.01424	3.70683e-07	0.01428	0.00107	0.01428	0.02689	0.01428	0.12826
0.01432	3.74899e-07	0.01436	0.00107	0.01436	0.02694	0.01436	0.12843
0.0144	3.7961e-07	0.01445	0.00108	0.01445	0.02699	0.01445	0.1286
0.01449	3.83632e-07	0.01453	0.00108	0.01453	0.02705	0.01453	0.12877
0.01457	3.88599e-07	0.01462	0.00109	0.01462	0.0271	0.01462	0.12894
0.01466	3.93237e-07	0.0147	0.00109	0.0147	0.02716	0.0147	0.12911
0.01474	3.98028e-07	0.01478	0.0011	0.01478	0.02721	0.01478	0.12928
0.01482	4.02667e-07	0.01487	0.0011	0.01487	0.02727	0.01487	0.12945
0.01491	4.07395e-07	0.01495	0.00111	0.01495	0.02732	0.01495	0.12962
0.01499	4.12742e-07	0.01504	0.00111	0.01504	0.02738	0.01504	0.12979
0.01508	4.17236e-07	0.01512	0.00112	0.01512	0.02744	0.01512	0.12996
0.01516	4.22692e-07	0.0152	0.00113	0.0152	0.0275	0.0152	0.13014
0.01524	4.27136e-07	0.01529	0.00113	0.01529	0.02756	0.01529	0.13031
0.01533	4.32368e-07	0.01537	0.00114	0.01537	0.02761	0.01537	0.13048
0.01541	4.37379e-07	0.01546	0.00114	0.01546	0.02767	0.01546	0.13065
0.0155	4.42633e-07	0.01554	0.00115	0.01554	0.02773	0.01554	0.13082
0.01558	4.48309e-07	0.01562	0.00115	0.01562	0.0278	0.01562	0.131
0.01566	4.53358e-07	0.01571	0.00116	0.01571	0.02786	0.01571	0.13117
0.01575	4.58851e-07	0.01579	0.00117	0.01579	0.02792	0.01579	0.13134
0.01583	4.64355e-07	0.01588	0.00117	0.01588	0.02798	0.01588	0.13152
0.01592	4.69588e-07	0.01596	0.00118	0.01596	0.02804	0.01596	0.13169
0.016	4.75146e-07	0.01604	0.00118	0.01604	0.02811	0.01604	0.13187
0.01608	4.80851e-07	0.01613	0.00119	0.01613	0.02817	0.01613	0.13204
0.01617	4.86408e-07	0.01621	0.0012	0.01621	0.02823	0.01621	0.13222
0.01625	4.92241e-07	0.0163	0.0012	0.0163	0.0283	0.0163	0.13239
0.01634	4.98004e-07	0.01638	0.00121	0.01638	0.02836	0.01638	0.13257
0.01642	5.04481e-07	0.01646	0.00122	0.01646	0.02843	0.01646	0.13275
0.0165	5.09915e-07	0.01655	0.00122	0.01655	0.0285	0.01655	0.13293
0.01659	5.16167e-07	0.01663	0.00123	0.01663	0.02856	0.01663	0.13311
0.01667	5.21979e-07	0.01672	0.00123	0.01672	0.02863	0.01672	0.13329
0.01676	5.2848e-07	0.0168	0.00124	0.0168	0.0287	0.0168	0.13347
0.01684	5.34191e-07	0.01688	0.00125	0.01688	0.02877	0.01688	0.13365
0.01692	5.41159e-07	0.01697	0.00125	0.01697	0.02884	0.01697	0.13383
0.01701	5.47353e-07	0.01705	0.00126	0.01705	0.02891	0.01705	0.13401
0.01709	5.53186e-07	0.01714	0.00127	0.01714	0.02898	0.01714	0.13419
0.01718	5.60099e-07	0.01722	0.00127	0.01722	0.02905	0.01722	0.13438
0.01726	5.66849e-07	0.0173	0.00128	0.0173	0.02912	0.0173	0.13456
0.01734	5.73551e-07	0.01739	0.00129	0.01739	0.02919	0.01739	0.13475
0.01743	5.80137e-07	0.01747	0.00129	0.01747	0.02926	0.01747	0.13494
0.01751	5.87119e-07	0.01756	0.0013	0.01756	0.02934	0.01756	0.13513
0.0176	5.93862e-07	0.01764	0.00131	0.01764	0.02941	0.01764	0.13531
0.01768	6.00865e-07	0.01772	0.00132	0.01772	0.02948	0.01772	0.1355
0.01776	6.0802e-07	0.01781	0.00132	0.01781	0.02956	0.01781	0.13569
0.01785	6.14919e-07	0.01789	0.00133	0.01789	0.02963	0.01789	0.13589
0.01793	6.22207e-07	0.01798	0.00134	0.01798	0.02971	0.01798	0.13608
0.01802	6.29629e-07	0.01806	0.00134	0.01806	0.02978	0.01806	0.13627
0.0181	6.37018e-07	0.01814	0.00135	0.01814	0.02986	0.01814	0.13647
0.01818	6.44315e-07	0.01823	0.00136	0.01823	0.02994	0.01823	0.13666
0.01827	6.52417e-07	0.01831	0.00137	0.01831	0.03002	0.01831	0.13686
0.01835	6.59883e-07	0.0184	0.00137	0.0184	0.03009	0.0184	0.13706
0.01844	6.67251e-07	0.01848	0.00138	0.01848	0.03017	0.01848	0.13726
0.01852	6.75334e-07	0.01856	0.00139	0.01856	0.03025	0.01856	0.13746
0.0186	6.83126e-07	0.01865	0.0014	0.01865	0.03033	0.01865	0.13766
0.01869	6.91364e-07	0.01873	0.0014	0.01873	0.03041	0.01873	0.13786
0.01877	6.98891e-07	0.01882	0.00141	0.01882	0.0305	0.01882	0.13806
0.01886	7.07406e-07	0.0189	0.00142	0.0189	0.03058	0.0189	0.13827
0.01894	7.14986e-07	0.01898	0.00143	0.01898	0.03066	0.01898	0.13847
0.01902	7.2358e-07	0.01907	0.00143	0.01907	0.03074	0.01907	0.13868
0.01911	7.31977e-07	0.01915	0.00144	0.01915	0.03083	0.01915	0.13889
0.01919	7.40811e-07	0.01924	0.00145	0.01924	0.03091	0.01924	0.1391
0.01928	7.49751e-07	0.01932	0.00146	0.01932	0.031	0.01932	0.13931
0.01936	7.58535e-07	0.0194	0.00147	0.0194	0.03108	0.0194	0.13952
0.01944	7.66662e-07	0.01949	0.00147	0.01949	0.03117	0.01949	0.13973
0.01953	7.7594e-07	0.01957	0.00148	0.01957	0.03125	0.01957	0.13995
0.01961	7.84928e-07	0.01966	0.00149	0.01966	0.03134	0.01966	0.14016
0.0197	7.94268e-07	0.01974	0.0015	0.01974	0.03143	0.01974	0.14038
0.01978	8.03105e-07	0.01982	0.00151	0.01982	0.03152	0.01982	0.1406
0.01986	8.12965e-07	0.01991	0.00152	0.01991	0.03161	0.01991	0.14082
0.01995	8.22313e-07	0.01999	0.00153	0.01999	0.0317	0.01999	0.14104
0.02003	8.32094e-07	0.02008	0.00153	0.02008	0.03179	0.02008	0.14126
0.02012	8.41369e-07	0.02016	0.00154	0.02016	0.03188	0.02016	0.14149
0.0202	8.51375e-07	0.02024	0.00155	0.02024	0.03197	0.02024	0.14171
0.02028	8.61153e-07	0.02033	0.00156	0.02033	0.03206	0.02033	0.14194
0.02037	8.71545e-07	0.02041	0.00157	0.02041	0.03216	0.02041	0.14217
0.02045	8.80958e-07	0.0205	0.00158	0.0205	0.03225	0.0205	0.14239
0.02054	8.91675e-07	0.02058	0.00159	0.02058	0.03234	0.02058	0.14262
0.02062	9.01845e-07	0.02066	0.00159	0.02066	0.03244	0.02066	0.14286
0.0207	9.12135e-07	0.02075	0.0016	0.02075	0.03253	0.02075	0.14309
0.02079	9.22872e-07	0.02083	0.00161	0.02083	0.03263	0.02083	0.14332
0.02087	9.33644e-07	0.02092	0.00162	0.02092	0.03272	0.02092	0.14356
0.02096	9.44022e-07	0.021	0.00163	0.021	0.03282	0.021	0.1438
0.02104	9.5549e-07	0.02108	0.00164	0.02108	0.03292	0.02108	0.14403
0.02112	9.66562e-07	0.02117	0.00165	0.02117	0.03302	0.02117	0.14427
0.02121	9.78028e-07	0.02125	0.00166	0.02125	0.03312	0.02125	0.14451
0.02129	9.89307e-07	0.02134	0.00167	0.02134	0.03321	0.02134	0.14476
0.02138	1.00078e-06	0.02142	0.00168	0.02142	0.03331	0.02142	0.145
0.02146	1.01217e-06	0.0215	0.00169	0.0215	0.03341	0.0215	0.14525
0.02154	1.0241e-06	0.02159	0.0017	0.02159	0.03352	0.02159	0.14549
0.02163	1.03578e-06	0.02167	0.00171	0.02167	0.03362	0.02167	0.14574
0.02171	1.04778e-06	0.02176	0.00172	0.02176	0.03372	0.02176	0.14599
0.0218	1.06023e-06	0.02184	0.00173	0.02184	0.03382	0.02184	0.14624
0.02188	1.07208e-06	0.02192	0.00174	0.02192	0.03392	0.02192	0.14649
0.02196	1.08481e-06	0.02201	0.00175	0.02201	0.03403	0.02201	0.14675
0.02205	1.09722e-06	0.02209	0.00176	0.02209	0.03413	0.02209	0.147
0.02213	1.10985e-06	0.02218	0.00177	0.02218	0.03424	0.02218	0.14726
0.02222	1.12278e-06	0.02226	0.00178	0.02226	0.03434	0.02226	0.14752
0.0223	1.13575e-06	0.02234	0.00179	0.02234	0.03445	0.02234	0.14778
0.02238	1.1488e-06	0.02243	0.0018	0.02243	0.03455	0.02243	0.14804
0.02247	1.16229e-06	0.02251	0.00181	0.02251	0.03466	0.02251	0.1483
0.02255	1.17563e-06	0.0226	0.00182	0.0226	0.03477	0.0226	0.14856
0.02264	1.18945e-06	0.02268	0.00183	0.02268	0.03488	0.02268	0.14883
0.02272	1.20329e-06	0.02276	0.00184	0.02276	0.03499	0.02276	0.1491
0.0228	1.21739e-06	0.02285	0.00185	0.02285	0.03509	0.02285	0.14936
0.02289	1.23114e-06	0.02293	0.00186	0.02293	0.0352	0.02293	0.14963
0.02297	1.24562e-06	0.02302	0.00187	0.02302	0.03531	0.02302	0.1499
0.02306	1.25994e-06	0.0231	0.00188	0.0231	0.03542	0.0231	0.15018
0.02314	1.27492e-06	0.02318	0.00189	0.02318	0.03553	0.02318	0.15045
0.02322	1.28943e-06	0.02327	0.0019	0.02327	0.03565	0.02327	0.15073
0.02331	1.30421e-06	0.02335	0.00191	0.02335	0.03576	0.02335	0.151
0.02339	1.31926e-06	0.02344	0.00192	0.02344	0.03587	0.02344	0.15128
0.02348	1.3346e-06	0.02352	0.00194	0.02352	0.03598	0.02352	0.15156
0.02356	1.35028e-06	0.0236	0.00195	0.0236	0.0361	0.0236	0.15184
0.02364	1.36583e-06	0.02369	0.00196	0.02369	0.03621	0.02369	0.15212
0.02373	1.38137e-06	0.02377	0.00197	0.02377	0.03633	0.02377	0.15241
0.02381	1.39713e-06	0.02386	0.00198	0.02386	0.03644	0.02386	0.15269
0.0239	1.41387e-06	0.02394	0.00199	0.02394	0.03656	0.02394	0.15298
0.02398	1.43002e-06	0.02402	0.00201	0.02402	0.03668	0.02402	0.15327
0.02406	1.44643e-06	0.02411	0.00202	0.02411	0.03679	0.02411	0.15356
0.02415	1.46288e-06	0.02419	0.00203	0.02419	0.03691	0.02419	0.15385
0.02423	1.48027e-06	0.02428	0.00204	0.02428	0.03703	0.02428	0.15414
0.02432	1.49703e-06	0.02436	0.00205	0.02436	0.03715	0.02436	0.15444
0.0244	1.51438e-06	0.02444	0.00206	0.02444	0.03727	0.02444	0.15473
0.02448	1.53218e-06	0.02453	0.00208	0.02453	0.03739	0.02453	0.15503
0.02457	1.55e-06	0.02461	0.00209	0.02461	0.03751	0.02461	0.15533
0.02465	1.56787e-06	0.0247	0.0021	0.0247	0.03763	0.0247	0.15563
0.02474	1.5855e-06	0.02478	0.00211	0.02478	0.03775	0.02478	0.15593
0.02482	1.60412e-06	0.02486	0.00213	0.02486	0.03787	0.02486	0.15624
0.0249	1.62279e-06	0.02495	0.00214	0.02495	0.038	0.02495	0.15654
0.02499	1.6415e-06	0.02503	0.00215	0.02503	0.03812	0.02503	0.15685
0.02507	1.66075e-06	0.02512	0.00216	0.02512	0.03824	0.02512	0.15716
0.02516	1.67951e-06	0.0252	0.00218	0.0252	0.03837	0.0252	0.15746
0.02524	1.69865e-06	0.02528	0.00219	0.02528	0.03849	0.02528	0.15778
0.02532	1.71844e-06	0.02537	0.0022	0.02537	0.03862	0.02537	0.15809
0.02541	1.73825e-06	0.02545	0.00221	0.02545	0.03875	0.02545	0.1584
0.02549	1.75873e-06	0.02554	0.00223	0.02554	0.03888	0.02554	0.15872
0.02558	1.77871e-06	0.02562	0.00224	0.02562	0.039	0.02562	0.15903
0.02566	1.79986e-06	0.0257	0.00225	0.0257	0.03913	0.0257	0.15935
0.02574	1.82056e-06	0.02579	0.00227	0.02579	0.03926	0.02579	0.15967
0.02583	1.84106e-06	0.02587	0.00228	0.02587	0.03939	0.02587	0.16
0.02591	1.86229e-06	0.02596	0.00229	0.02596	0.03952	0.02596	0.16032
0.026	1.88368e-06	0.02604	0.00231	0.02604	0.03965	0.02604	0.16064
0.02608	1.90556e-06	0.02612	0.00232	0.02612	0.03979	0.02612	0.16097
0.02616	1.92726e-06	0.02621	0.00233	0.02621	0.03992	0.02621	0.1613
0.02625	1.94974e-06	0.02629	0.00235	0.02629	0.04005	0.02629	0.16163
0.02633	1.97247e-06	0.02638	0.00236	0.02638	0.04019	0.02638	0.16196
0.02642	1.99584e-06	0.02646	0.00238	0.02646	0.04032	0.02646	0.16229
0.0265	2.01852e-06	0.02654	0.00239	0.02654	0.04046	0.02654	0.16263
0.02658	2.042e-06	0.02663	0.0024	0.02663	0.04059	0.02663	0.16296
0.02667	2.06535e-06	0.02671	0.00242	0.02671	0.04073	0.02671	0.1633
0.02675	2.08964e-06	0.0268	0.00243	0.0268	0.04087	0.0268	0.16364
0.02684	2.11317e-06	0.02688	0.00245	0.02688	0.04101	0.02688	0.16398
0.02692	2.13784e-06	0.02696	0.00246	0.02696	0.04115	0.02696	0.16432
0.027	2.16224e-06	0.02705	0.00248	0.02705	0.04129	0.02705	0.16467
0.02709	2.1873e-06	0.02713	0.00249	0.02713	0.04143	0.02713	0.16502
0.02717	2.21233e-06	0.02722	0.00251	0.02722	0.04157	0.02722	0.16536
0.02726	2.23813e-06	0.0273	0.00252	0.0273	0.04171	0.0273	0.16571
0.02734	2.264e-06	0.02738	0.00254	0.02738	0.04185	0.02738	0.16606
0.02742	2.29019e-06	0.02747	0.00255	0.02747	0.042	0.02747	0.16642
0.02751	2.31675e-06	0.02755	0.00257	0.02755	0.04214	0.02755	0.16677
0.02759	2.34349e-06	0.02764	0.00258	0.02764	0.04229	0.02764	0.16713
0.02768	2.36988e-06	0.02772	0.0026	0.02772	0.04243	0.02772	0.16749
0.02776	2.39733e-06	0.0278	0.00261	0.0278	0.04258	0.0278	0.16785
0.02784	2.42514e-06	0.02789	0.00263	0.02789	0.04273	0.02789	0.16821
0.02793	2.45363e-06	0.02797	0.00264	0.02797	0.04288	0.02797	0.16857
0.02801	2.48153e-06	0.02806	0.00266	0.02806	0.04302	0.02806	0.16893
0.0281	2.51049e-06	0.02814	0.00268	0.02814	0.04317	0.02814	0.1693
0.02818	2.53918e-06	0.02822	0.00269	0.02822	0.04332	0.02822	0.16967
0.02826	2.56864e-06	0.02831	0.00271	0.02831	0.04347	0.02831	0.17004
0.02835	2.59813e-06	0.02839	0.00272	0.02839	0.04363	0.02839	0.17041
0.02843	2.62851e-06	0.02848	0.00274	0.02848	0.04378	0.02848	0.17079
0.02852	2.65825e-06	0.02856	0.00276	0.02856	0.04393	0.02856	0.17116
0.0286	2.68908e-06	0.02864	0.00277	0.02864	0.04409	0.02864	0.17154
0.02868	2.72004e-06	0.02873	0.00279	0.02873	0.04424	0.02873	0.17192
0.02877	2.75164e-06	0.02881	0.00281	0.02881	0.04439	0.02881	0.1723
0.02885	2.78323e-06	0.0289	0.00282	0.0289	0.04455	0.0289	0.17268
0.02894	2.81571e-06	0.02898	0.00284	0.02898	0.04471	0.02898	0.17306
0.02902	2.8481e-06	0.02906	0.00286	0.02906	0.04486	0.02906	0.17345
0.0291	2.88079e-06	0.02915	0.00287	0.02915	0.04502	0.02915	0.17384
0.02919	2.91453e-06	0.02923	0.00289	0.02923	0.04518	0.02923	0.17423
0.02927	2.94765e-06	0.02932	0.00291	0.02932	0.04534	0.02932	0.17462
0.02936	2.98164e-06	0.0294	0.00293	0.0294	0.0455	0.0294	0.17501
0.02944	3.01591e-06	0.02948	0.00294	0.02948	0.04566	0.02948	0.17541
0.02952	3.05076e-06	0.02957	0.00296	0.02957	0.04582	0.02957	0.1758
0.02961	3.08639e-06	0.02965	0.00298	0.02965	0.04598	0.02965	0.1762
0.02969	3.12164e-06	0.02974	0.003	0.02974	0.04614	0.02974	0.1766
0.02978	3.15822e-06	0.02982	0.00301	0.02982	0.04631	0.02982	0.177
0.02986	3.19396e-06	0.0299	0.00303	0.0299	0.04647	0.0299	0.17741
0.02994	3.231e-06	0.02999	0.00305	0.02999	0.04663	0.02999	0.17781
0.03003	3.26792e-06	0.03007	0.00307	0.03007	0.0468	0.03007	0.17822
0.03011	3.30584e-06	0.03016	0.00309	0.03016	0.04696	0.03016	0.17863
0.0302	3.34401e-06	0.03024	0.00311	0.03024	0.04713	0.03024	0.17904
0.03028	3.3825e-06	0.03032	0.00312	0.03032	0.0473	0.03032	0.17945
0.03036	3.4215e-06	0.03041	0.00314	0.03041	0.04746	0.03041	0.17987
0.03045	3.46099e-06	0.03049	0.00316	0.03049	0.04763	0.03049	0.18028
0.03053	3.50117e-06	0.03058	0.00318	0.03058	0.0478	0.03058	0.1807
0.03062	3.54137e-06	0.03066	0.0032	0.03066	0.04797	0.03066	0.18112
0.0307	3.58275e-06	0.03074	0.00322	0.03074	0.04814	0.03074	0.18154
0.03078	3.624e-06	0.03083	0.00324	0.03083	0.04831	0.03083	0.18196
0.03087	3.66561e-06	0.03091	0.00326	0.03091	0.04848	0.03091	0.18239
0.03095	3.70765e-06	0.031	0.00328	0.031	0.04865	0.031	0.18281
0.03104	3.75095e-06	0.03108	0.0033	0.03108	0.04882	0.03108	0.18324
0.03112	3.7935e-06	0.03116	0.00332	0.03116	0.049	0.03116	0.18367
0.0312	3.83752e-06	0.03125	0.00334	0.03125	0.04917	0.03125	0.1841
0.03129	3.88162e-06	0.03133	0.00336	0.03133	0.04934	0.03133	0.18453
0.03137	3.9266e-06	0.03142	0.00338	0.03142	0.04952	0.03142	0.18496
0.03146	3.97192e-06	0.0315	0.0034	0.0315	0.0497	0.0315	0.1854
0.03154	4.01764e-06	0.03158	0.00342	0.03158	0.04987	0.03158	0.18584
0.03162	4.06368e-06	0.03167	0.00344	0.03167	0.05005	0.03167	0.18627
0.03171	4.11073e-06	0.03175	0.00346	0.03175	0.05023	0.03175	0.18671
0.03179	4.15788e-06	0.03184	0.00348	0.03184	0.0504	0.03184	0.18716
0.03188	4.2064e-06	0.03192	0.0035	0.03192	0.05058	0.03192	0.1876
0.03196	4.25474e-06	0.032	0.00352	0.032	0.05076	0.032	0.18804
0.03204	4.30313e-06	0.03209	0.00355	0.03209	0.05094	0.03209	0.18849
0.03213	4.35344e-06	0.03217	0.00357	0.03217	0.05112	0.03217	0.18894
0.03221	4.4036e-06	0.03226	0.00359	0.03226	0.05131	0.03226	0.18939
0.0323	4.45431e-06	0.03234	0.00361	0.03234	0.05149	0.03234	0.18984
0.03238	4.50618e-06	0.03242	0.00363	0.03242	0.05167	0.03242	0.19029
0.03246	4.55796e-06	0.03251	0.00365	0.03251	0.05186	0.03251	0.19074
0.03255	4.61067e-06	0.03259	0.00368	0.03259	0.05204	0.03259	0.1912
0.03263	4.66317e-06	0.03268	0.0037	0.03268	0.05223	0.03268	0.19166
0.03272	4.71693e-06	0.03276	0.00372	0.03276	0.05241	0.03276	0.19212
0.0328	4.77123e-06	0.03284	0.00374	0.03284	0.0526	0.03284	0.19258
0.03288	4.82662e-06	0.03293	0.00377	0.03293	0.05279	0.03293	0.19304
0.03297	4.88266e-06	0.03301	0.00379	0.03301	0.05298	0.03301	0.1935
0.03305	4.93839e-06	0.0331	0.00381	0.0331	0.05317	0.0331	0.19396
0.03314	4.99543e-06	0.03318	0.00384	0.03318	0.05336	0.03318	0.19443
0.03322	5.0531e-06	0.03326	0.00386	0.03326	0.05355	0.03326	0.1949
0.0333	5.11192e-06	0.03335	0.00388	0.03335	0.05374	0.03335	0.19537
0.03339	5.17009e-06	0.03343	0.0039	0.03343	0.05394	0.03343	0.19584
0.03347	5.23045e-06	0.03352	0.00393	0.03352	0.05413	0.03352	0.19631
0.03356	5.28985e-06	0.0336	0.00395	0.0336	0.05433	0.0336	0.19678
0.03364	5.35185e-06	0.03368	0.00398	0.03368	0.05452	0.03368	0.19726
0.03372	5.41277e-06	0.03377	0.004	0.03377	0.05472	0.03377	0.19774
0.03381	5.47534e-06	0.03385	0.00402	0.03385	0.05492	0.03385	0.19821
0.03389	5.53841e-06	0.03394	0.00405	0.03394	0.05511	0.03394	0.19869
0.03398	5.60201e-06	0.03402	0.00407	0.03402	0.05531	0.03402	0.19918
0.03406	5.66717e-06	0.0341	0.0041	0.0341	0.05551	0.0341	0.19966
0.03414	5.7327e-06	0.03419	0.00412	0.03419	0.05572	0.03419	0.20014
0.03423	5.79864e-06	0.03427	0.00415	0.03427	0.05592	0.03427	0.20063
0.03431	5.86527e-06	0.03436	0.00417	0.03436	0.05612	0.03436	0.20112
0.0344	5.93348e-06	0.03444	0.0042	0.03444	0.05633	0.03444	0.20161
0.03448	6.00146e-06	0.03452	0.00422	0.03452	0.05653	0.03452	0.2021
0.03456	6.07083e-06	0.03461	0.00425	0.03461	0.05674	0.03461	0.20259
0.03465	6.14069e-06	0.03469	0.00427	0.03469	0.05694	0.03469	0.20309
0.03473	6.21157e-06	0.03478	0.0043	0.03478	0.05715	0.03478	0.20358
0.03482	6.28338e-06	0.03486	0.00433	0.03486	0.05736	0.03486	0.20408
0.0349	6.35568e-06	0.03494	0.00435	0.03494	0.05757	0.03494	0.20458
0.03498	6.42901e-06	0.03503	0.00438	0.03503	0.05778	0.03503	0.20508
0.03507	6.50313e-06	0.03511	0.00441	0.03511	0.05799	0.03511	0.20558
0.03515	6.57785e-06	0.0352	0.00443	0.0352	0.05821	0.0352	0.20609
0.03524	6.65373e-06	0.03528	0.00446	0.03528	0.05842	0.03528	0.20659
0.03532	6.73038e-06	0.03536	0.00449	0.03536	0.05864	0.03536	0.2071
0.0354	6.80768e-06	0.03545	0.00451	0.03545	0.05885	0.03545	0.20761
0.03549	6.88647e-06	0.03553	0.00454	0.03553	0.05907	0.03553	0.20812
0.03557	6.96619e-06	0.03562	0.00457	0.03562	0.05929	0.03562	0.20863
0.03566	7.0461e-06	0.0357	0.0046	0.0357	0.0595	0.0357	0.20915
0.03574	7.1271e-06	0.03578	0.00463	0.03578	0.05972	0.03578	0.20966
0.03582	7.20921e-06	0.03587	0.00465	0.03587	0.05994	0.03587	0.21018
0.03591	7.29294e-06	0.03595	0.00468	0.03595	0.06017	0.03595	0.2107
0.03599	7.37704e-06	0.03604	0.00471	0.03604	0.06039	0.03604	0.21122
0.03608	7.46237e-06	0.03612	0.00474	0.03612	0.06061	0.03612	0.21175
0.03616	7.54815e-06	0.0362	0.00477	0.0362	0.06084	0.0362	0.21227
0.03624	7.63537e-06	0.03629	0.0048	0.03629	0.06106	0.03629	0.2128
0.03633	7.72286e-06	0.03637	0.00483	0.03637	0.06129	0.03637	0.21333
0.03641	7.81277e-06	0.03646	0.00486	0.03646	0.06152	0.03646	0.21386
0.0365	7.90278e-06	0.03654	0.00489	0.03654	0.06175	0.03654	0.21439
0.03658	7.99366e-06	0.03662	0.00492	0.03662	0.06198	0.03662	0.21492
0.03666	8.08588e-06	0.03671	0.00495	0.03671	0.06221	0.03671	0.21546
0.03675	8.17908e-06	0.03679	0.00498	0.03679	0.06244	0.03679	0.216
0.03683	8.27342e-06	0.03688	0.00501	0.03688	0.06267	0.03688	0.21654
0.03692	8.3686e-06	0.03696	0.00504	0.03696	0.0629	0.03696	0.21708
0.037	8.46445e-06	0.03704	0.00507	0.03704	0.06314	0.03704	0.21762
0.03708	8.56206e-06	0.03713	0.0051	0.03713	0.06337	0.03713	0.21817
0.03717	8.66149e-06	0.03721	0.00513	0.03721	0.06361	0.03721	0.21871
0.03725	8.76133e-06	0.0373	0.00516	0.0373	0.06384	0.0373	0.21926
0.03734	8.86211e-06	0.03738	0.00519	0.03738	0.06408	0.03738	0.21981
0.03742	8.96375e-06	0.03746	0.00522	0.03746	0.06432	0.03746	0.22036
0.0375	9.06758e-06	0.03755	0.00526	0.03755	0.06456	0.03755	0.22092
0.03759	9.17252e-06	0.03763	0.00529	0.03763	0.0648	0.03763	0.22148
0.03767	9.27807e-06	0.03772	0.00532	0.03772	0.06504	0.03772	0.22203
0.03776	9.3858e-06	0.0378	0.00535	0.0378	0.06528	0.0378	0.22259
0.03784	9.49397e-06	0.03788	0.00538	0.03788	0.06553	0.03788	0.22316
0.03792	9.6034e-06	0.03797	0.00542	0.03797	0.06577	0.03797	0.22372
0.03801	9.7139e-06	0.03805	0.00545	0.03805	0.06602	0.03805	0.22429
0.03809	9.82547e-06	0.03814	0.00548	0.03814	0.06626	0.03814	0.22486
0.03818	9.93869e-06	0.03822	0.00551	0.03822	0.06651	0.03822	0.22543
0.03826	1.00538e-05	0.0383	0.00555	0.0383	0.06676	0.0383	0.226
0.03834	1.01694e-05	0.03839	0.00558	0.03839	0.067	0.03839	0.22657
0.03843	1.02866e-05	0.03847	0.00562	0.03847	0.06725	0.03847	0.22715
0.03851	1.04049e-05	0.03856	0.00565	0.03856	0.0675	0.03856	0.22773
0.0386	1.05251e-05	0.03864	0.00568	0.03864	0.06775	0.03864	0.22831
0.03868	1.06458e-05	0.03872	0.00572	0.03872	0.06801	0.03872	0.22889
0.03876	1.07692e-05	0.03881	0.00575	0.03881	0.06826	0.03881	0.22947
0.03885	1.08934e-05	0.03889	0.00579	0.03889	0.06851	0.03889	0.23006
0.03893	1.10192e-05	0.03898	0.00583	0.03898	0.06877	0.03898	0.23065
0.03902	1.11459e-05	0.03906	0.00586	0.03906	0.06902	0.03906	0.23124
0.0391	1.12744e-05	0.03914	0.0059	0.03914	0.06928	0.03914	0.23183
0.03918	1.14048e-05	0.03923	0.00593	0.03923	0.06954	0.03923	0.23242
0.03927	1.15367e-05	0.03931	0.00597	0.03931	0.0698	0.03931	0.23302
0.03935	1.16696e-05	0.0394	0.00601	0.0394	0.07006	0.0394	0.23362
0.03944	1.18039e-05	0.03948	0.00604	0.03948	0.07032	0.03948	0.23422
0.03952	1.19403e-05	0.03956	0.00608	0.03956	0.07058	0.03956	0.23482
0.0396	1.20778e-05	0.03965	0.00612	0.03965	0.07084	0.03965	0.23543
0.03969	1.22165e-05	0.03973	0.00616	0.03973	0.0711	0.03973	0.23603
0.03977	1.2357e-05	0.03982	0.00619	0.03982	0.07137	0.03982	0.23664
0.03986	1.25e-05	0.0399	0.00623	0.0399	0.07163	0.0399	0.23725
0.03994	1.26438e-05	0.03998	0.00627	0.03998	0.0719	0.03998	0.23787
0.04002	1.279e-05	0.04007	0.00631	0.04007	0.07216	0.04007	0.23848
0.04011	1.29372e-05	0.04015	0.00635	0.04015	0.07243	0.04015	0.2391
0.04019	1.30862e-05	0.04024	0.00639	0.04024	0.0727	0.04024	0.23972
0.04028	1.32371e-05	0.04032	0.00643	0.04032	0.07297	0.04032	0.24034
0.04036	1.33901e-05	0.0404	0.00646	0.0404	0.07324	0.0404	0.24096
0.04044	1.35445e-05	0.04049	0.0065	0.04049	0.07351	0.04049	0.24159
0.04053	1.37013e-05	0.04057	0.00654	0.04057	0.07379	0.04057	0.24221
0.04061	1.38587e-05	0.04066	0.00658	0.04066	0.07406	0.04066	0.24284
0.0407	1.40189e-05	0.04074	0.00662	0.04074	0.07434	0.04074	0.24347
0.04078	1.41798e-05	0.04082	0.00667	0.04082	0.07461	0.04082	0.24411
0.04086	1.43433e-05	0.04091	0.00671	0.04091	0.07489	0.04091	0.24474
0.04095	1.45083e-05	0.04099	0.00675	0.04099	0.07517	0.04099	0.24538
0.04103	1.46759e-05	0.04108	0.00679	0.04108	0.07544	0.04108	0.24602
0.04112	1.48442e-05	0.04116	0.00683	0.04116	0.07572	0.04116	0.24666
0.0412	1.50151e-05	0.04124	0.00687	0.04124	0.07601	0.04124	0.2473
0.04128	1.51901e-05	0.04133	0.00691	0.04133	0.07629	0.04133	0.24795
0.04137	1.53651e-05	0.04141	0.00695	0.04141	0.07657	0.04141	0.24859
0.04145	1.55415e-05	0.0415	0.007	0.0415	0.07686	0.0415	0.24924
0.04154	1.57208e-05	0.04158	0.00704	0.04158	0.07714	0.04158	0.24989
0.04162	1.5902e-05	0.04166	0.00708	0.04166	0.07743	0.04166	0.25055
0.0417	1.60854e-05	0.04175	0.00713	0.04175	0.07772	0.04175	0.2512
0.04179	1.62714e-05	0.04183	0.00717	0.04183	0.07801	0.04183	0.25186
0.04187	1.6459e-05	0.04192	0.00721	0.04192	0.0783	0.04192	0.25252
0.04196	1.66483e-05	0.042	0.00726	0.042	0.07859	0.042	0.25318
0.04204	1.68406e-05	0.04208	0.0073	0.04208	0.07888	0.04208	0.25384
0.04212	1.70345e-05	0.04217	0.00734	0.04217	0.07918	0.04217	0.2545
0.04221	1.72308e-05	0.04225	0.00739	0.04225	0.07948	0.04225	0.25517
0.04229	1.74295e-05	0.04234	0.00743	0.04234	0.07977	0.04234	0.25584
0.04238	1.76303e-05	0.04242	0.00748	0.04242	0.08007	0.04242	0.25651
0.04246	1.78332e-05	0.0425	0.00753	0.0425	0.08037	0.0425	0.25718
0.04254	1.80392e-05	0.04259	0.00757	0.04259	0.08067	0.04259	0.25785
0.04263	1.82465e-05	0.04267	0.00762	0.04267	0.08098	0.04267	0.25853
0.04271	1.84576e-05	0.04276	0.00766	0.04276	0.08128	0.04276	0.2592
0.0428	1.867e-05	0.04284	0.00771	0.04284	0.08159	0.04284	0.25988
0.04288	1.88847e-05	0.04292	0.00776	0.04292	0.0819	0.04292	0.26056
0.04296	1.91032e-05	0.04301	0.00781	0.04301	0.0822	0.04301	0.26125
0.04305	1.93245e-05	0.04309	0.00785	0.04309	0.08252	0.04309	0.26193
0.04313	1.95466e-05	0.04318	0.0079	0.04318	0.08283	0.04318	0.26262
0.04322	1.97718e-05	0.04326	0.00795	0.04326	0.08314	0.04326	0.2633
0.0433	2e-05	0.04334	0.008	0.04334	0.08345	0.04334	0.26399
0.04338	2.02306e-05	0.04343	0.00805	0.04343	0.08377	0.04343	0.26468
0.04347	2.04642e-05	0.04351	0.0081	0.04351	0.08409	0.04351	0.26538
0.04355	2.06997e-05	0.0436	0.00815	0.0436	0.08441	0.0436	0.26607
0.04364	2.09385e-05	0.04368	0.0082	0.04368	0.08473	0.04368	0.26677
0.04372	2.11796e-05	0.04376	0.00825	0.04376	0.08505	0.04376	0.26747
0.0438	2.14237e-05	0.04385	0.0083	0.04385	0.08537	0.04385	0.26817
0.04389	2.16705e-05	0.04393	0.00835	0.04393	0.0857	0.04393	0.26887
0.04397	2.19209e-05	0.04402	0.0084	0.04402	0.08602	0.04402	0.26958
0.04406	2.21729e-05	0.0441	0.00845	0.0441	0.08635	0.0441	0.27028
0.04414	2.24282e-05	0.04418	0.00851	0.04418	0.08668	0.04418	0.27099
0.04422	2.26871e-05	0.04427	0.00856	0.04427	0.08701	0.04427	0.2717
0.04431	2.29483e-05	0.04435	0.00861	0.04435	0.08734	0.04435	0.27241
0.04439	2.32141e-05	0.04444	0.00866	0.04444	0.08767	0.04444	0.27312
0.04448	2.34815e-05	0.04452	0.00872	0.04452	0.08801	0.04452	0.27384
0.04456	2.37527e-05	0.0446	0.00877	0.0446	0.08834	0.0446	0.27455
0.04464	2.40264e-05	0.04469	0.00882	0.04469	0.08868	0.04469	0.27527
0.04473	2.43028e-05	0.04477	0.00888	0.04477	0.08902	0.04477	0.27599
0.04481	2.4585e-05	0.04486	0.00893	0.04486	0.08936	0.04486	0.27671
0.0449	2.4867e-05	0.04494	0.00899	0.04494	0.0897	0.04494	0.27744
0.04498	2.51534e-05	0.04502	0.00904	0.04502	0.09004	0.04502	0.27816
0.04506	2.54434e-05	0.04511	0.0091	0.04511	0.09038	0.04511	0.27889
0.04515	2.57365e-05	0.04519	0.00915	0.04519	0.09073	0.04519	0.27962
0.04523	2.60333e-05	0.04528	0.00921	0.04528	0.09107	0.04528	0.28035
0.04532	2.63332e-05	0.04536	0.00927	0.04536	0.09142	0.04536	0.28108
0.0454	2.66368e-05	0.04544	0.00932	0.04544	0.09177	0.04544	0.28182
0.04548	2.69438e-05	0.04553	0.00938	0.04553	0.09212	0.04553	0.28255
0.04557	2.72545e-05	0.04561	0.00944	0.04561	0.09247	0.04561	0.28329
0.04565	2.75689e-05	0.0457	0.00949	0.0457	0.09282	0.0457	0.28403
0.04574	2.78866e-05	0.04578	0.00955	0.04578	0.09318	0.04578	0.28477
0.04582	2.82088e-05	0.04586	0.00961	0.04586	0.09353	0.04586	0.28552
0.0459	2.8534e-05	0.04595	0.00967	0.04595	0.09389	0.04595	0.28626
0.04599	2.88631e-05	0.04603	0.00973	0.04603	0.09425	0.04603	0.28701
0.04607	2.91961e-05	0.04612	0.00979	0.04612	0.0946	0.04612	0.28776
0.04616	2.9533e-05	0.0462	0.00985	0.0462	0.09496	0.0462	0.28851
0.04624	2.98727e-05	0.04628	0.00991	0.04628	0.09533	0.04628	0.28926
0.04632	3.02169e-05	0.04637	0.00997	0.04637	0.09569	0.04637	0.29001
0.04641	3.0565e-05	0.04645	0.01003	0.04645	0.09605	0.04645	0.29077
0.04649	3.09176e-05	0.04654	0.01009	0.04654	0.09642	0.04654	0.29153
0.04658	3.1276e-05	0.04662	0.01015	0.04662	0.09678	0.04662	0.29229
0.04666	3.16341e-05	0.0467	0.01021	0.0467	0.09715	0.0467	0.29305
0.04674	3.1999e-05	0.04679	0.01027	0.04679	0.09752	0.04679	0.29381
0.04683	3.23673e-05	0.04687	0.01034	0.04687	0.09789	0.04687	0.29458
0.04691	3.27413e-05	0.04696	0.0104	0.04696	0.09826	0.04696	0.29534
0.047	3.31185e-05	0.04704	0.01046	0.04704	0.09863	0.04704	0.29611
0.04708	3.35006e-05	0.04712	0.01053	0.04712	0.09901	0.04712	0.29688
0.04716	3.38869e-05	0.04721	0.01059	0.04721	0.09938	0.04721	0.29766
0.04725	3.42773e-05	0.04729	0.01066	0.04729	0.09976	0.04729	0.29843
0.04733	3.4673e-05	0.04738	0.01072	0.04738	0.10014	0.04738	0.29921
0.04742	3.50731e-05	0.04746	0.01079	0.04746	0.10052	0.04746	0.29998
0.0475	3.54773e-05	0.04754	0.01086	0.04754	0.1009	0.04754	0.30076
0.04758	3.58863e-05	0.04763	0.01092	0.04763	0.10128	0.04763	0.30155
0.04767	3.63004e-05	0.04771	0.01099	0.04771	0.10166	0.04771	0.30233
0.04775	3.67188e-05	0.0478	0.01106	0.0478	0.10204	0.0478	0.30312
0.04784	3.71421e-05	0.04788	0.01113	0.04788	0.10243	0.04788	0.3039
0.04792	3.75702e-05	0.04796	0.0112	0.04796	0.10282	0.04796	0.30469
0.048	3.80027e-05	0.04805	0.01126	0.04805	0.1032	0.04805	0.30548
0.04809	3.84405e-05	0.04813	0.01133	0.04813	0.10359	0.04813	0.30628
0.04817	3.88834e-05	0.04822	0.0114	0.04822	0.10398	0.04822	0.30707
0.04825	3.9332e-05	0.0483	0.01147	0.0483	0.10438	0.0483	0.30787
0.04834	3.97873e-05	0.04838	0.01155	0.04838	0.10477	0.04838	0.30867
0.04842	4.02447e-05	0.04847	0.01162	0.04847	0.10516	0.04847	0.30947
0.04851	4.07082e-05	0.04855	0.01169	0.04855	0.10556	0.04855	0.31028
0.04859	4.11781e-05	0.04864	0.01176	0.04864	0.10596	0.04864	0.31108
0.04867	4.16534e-05	0.04872	0.01183	0.04872	0.10636	0.04872	0.31189
0.04876	4.21338e-05	0.0488	0.01191	0.0488	0.10676	0.0488	0.3127
0.04884	4.26196e-05	0.04889	0.01198	0.04889	0.10716	0.04889	0.31351
0.04893	4.3111e-05	0.04897	0.01205	0.04897	0.10757	0.04897	0.31433
0.04901	4.36079e-05	0.04906	0.01213	0.04906	0.10797	0.04906	0.31514
0.04909	4.41105e-05	0.04914	0.0122	0.04914	0.10838	0.04914	0.31596
0.04918	4.4619e-05	0.04922	0.01227	0.04922	0.10879	0.04922	0.31679
0.04926	4.51334e-05	0.04931	0.01235	0.04931	0.1092	0.04931	0.31761
0.04935	4.56524e-05	0.04939	0.01243	0.04939	0.10961	0.04939	0.31843
0.04943	4.61787e-05	0.04948	0.0125	0.04948	0.11003	0.04948	0.31926
0.04951	4.67114e-05	0.04956	0.01258	0.04956	0.11044	0.04956	0.32009
0.0496	4.72496e-05	0.04964	0.01265	0.04964	0.11086	0.04964	0.32093
0.04968	4.77944e-05	0.04973	0.01273	0.04973	0.11128	0.04973	0.32176
0.04977	4.83464e-05	0.04981	0.01281	0.04981	0.1117	0.04981	0.3226
0.04985	4.89037e-05	0.0499	0.01289	0.0499	0.11212	0.0499	0.32344
0.04993	4.94682e-05	0.04998	0.01296	0.04998	0.11255	0.04998	0.32428
0.05002	5.00384e-05	0.05006	0.01304	0.05006	0.11297	0.05006	0.32513
0.0501	5.06184e-05	0.05015	0.01312	0.05015	0.1134	0.05015	0.32597
0.05019	5.11998e-05	0.05023	0.0132	0.05023	0.11383	0.05023	0.32682
0.05027	5.17905e-05	0.05031	0.01328	0.05031	0.11426	0.05031	0.32768
0.05035	5.23877e-05	0.0504	0.01336	0.0504	0.1147	0.0504	0.32853
0.05044	5.29911e-05	0.05048	0.01345	0.05048	0.11513	0.05048	0.32939
0.05052	5.36017e-05	0.05057	0.01353	0.05057	0.11557	0.05057	0.33025
0.05061	5.42197e-05	0.05065	0.01361	0.05065	0.11601	0.05065	0.33111
0.05069	5.48437e-05	0.05073	0.01369	0.05073	0.11645	0.05073	0.33197
0.05077	5.54753e-05	0.05082	0.01378	0.05082	0.11689	0.05082	0.33284
0.05086	5.61143e-05	0.0509	0.01386	0.0509	0.11734	0.0509	0.33371
0.05094	5.67609e-05	0.05099	0.01395	0.05099	0.11778	0.05099	0.33458
0.05103	5.7415e-05	0.05107	0.01403	0.05107	0.11823	0.05107	0.33545
0.05111	5.80769e-05	0.05115	0.01412	0.05115	0.11868	0.05115	0.33633
0.05119	5.87471e-05	0.05124	0.01421	0.05124	0.11914	0.05124	0.33721
0.05128	5.94239e-05	0.05132	0.01429	0.05132	0.11959	0.05132	0.33809
0.05136	6.01094e-05	0.05141	0.01438	0.05141	0.12005	0.05141	0.33897
0.05145	6.08036e-05	0.05149	0.01447	0.05149	0.12051	0.05149	0.33986
0.05153	6.15058e-05	0.05157	0.01456	0.05157	0.12097	0.05157	0.34075
0.05161	6.22149e-05	0.05166	0.01465	0.05166	0.12143	0.05166	0.34164
0.0517	6.29325e-05	0.05174	0.01474	0.05174	0.12189	0.05174	0.34253
0.05178	6.36575e-05	0.05183	0.01483	0.05183	0.12236	0.05183	0.34343
0.05187	6.43947e-05	0.05191	0.01492	0.05191	0.12283	0.05191	0.34433
0.05195	6.51341e-05	0.05199	0.01501	0.05199	0.1233	0.05199	0.34523
0.05203	6.58844e-05	0.05208	0.01511	0.05208	0.12377	0.05208	0.34613
0.05212	6.66439e-05	0.05216	0.0152	0.05216	0.12424	0.05216	0.34704
0.0522	6.74114e-05	0.05225	0.01529	0.05225	0.12472	0.05225	0.34794
0.05229	6.81886e-05	0.05233	0.01539	0.05233	0.1252	0.05233	0.34885
0.05237	6.89749e-05	0.05241	0.01548	0.05241	0.12568	0.05241	0.34977
0.05245	6.97698e-05	0.0525	0.01558	0.0525	0.12616	0.0525	0.35068
0.05254	7.05741e-05	0.05258	0.01567	0.05258	0.12664	0.05258	0.3516
0.05262	7.13885e-05	0.05267	0.01577	0.05267	0.12713	0.05267	0.35252
0.05271	7.22118e-05	0.05275	0.01587	0.05275	0.12762	0.05275	0.35344
0.05279	7.30445e-05	0.05283	0.01597	0.05283	0.12811	0.05283	0.35436
0.05287	7.38871e-05	0.05292	0.01606	0.05292	0.1286	0.05292	0.35529
0.05296	7.47392e-05	0.053	0.01616	0.053	0.12909	0.053	0.35622
0.05304	7.56008e-05	0.05309	0.01626	0.05309	0.12959	0.05309	0.35715
0.05313	7.64724e-05	0.05317	0.01636	0.05317	0.13009	0.05317	0.35808
0.05321	7.73543e-05	0.05325	0.01646	0.05325	0.13058	0.05325	0.35902
0.05329	7.82461e-05	0.05334	0.01656	0.05334	0.13109	0.05334	0.35996
0.05338	7.91476e-05	0.05342	0.01666	0.05342	0.13159	0.05342	0.3609
0.05346	8.00593e-05	0.05351	0.01677	0.05351	0.13209	0.05351	0.36184
0.05355	8.09857e-05	0.05359	0.01687	0.05359	0.1326	0.05359	0.36278
0.05363	8.19191e-05	0.05367	0.01697	0.05367	0.13311	0.05367	0.36373
0.05371	8.28595e-05	0.05376	0.01707	0.05376	0.13362	0.05376	0.36468
0.0538	8.38144e-05	0.05384	0.01718	0.05384	0.13413	0.05384	0.36563
0.05388	8.47807e-05	0.05393	0.01728	0.05393	0.13465	0.05393	0.36659
0.05397	8.57582e-05	0.05401	0.01739	0.05401	0.13516	0.05401	0.36754
0.05405	8.67474e-05	0.05409	0.01749	0.05409	0.13568	0.05409	0.3685
0.05413	8.77485e-05	0.05418	0.0176	0.05418	0.1362	0.05418	0.36946
0.05422	8.87607e-05	0.05426	0.01771	0.05426	0.13672	0.05426	0.37042
0.0543	8.97848e-05	0.05435	0.01782	0.05435	0.13724	0.05435	0.37139
0.05439	9.08197e-05	0.05443	0.01793	0.05443	0.13777	0.05443	0.37236
0.05447	9.18674e-05	0.05451	0.01804	0.05451	0.1383	0.05451	0.37332
0.05455	9.29266e-05	0.0546	0.01815	0.0546	0.13882	0.0546	0.3743
0.05464	9.39973e-05	0.05468	0.01826	0.05468	0.13935	0.05468	0.37527
0.05472	9.50808e-05	0.05477	0.01837	0.05477	0.13989	0.05477	0.37624
0.05481	9.61762e-05	0.05485	0.01848	0.05485	0.14042	0.05485	0.37722
0.05489	9.72848e-05	0.05493	0.01859	0.05493	0.14095	0.05493	0.3782
0.05497	9.84059e-05	0.05502	0.01871	0.05502	0.14149	0.05502	0.37918
0.05506	9.95399e-05	0.0551	0.01882	0.0551	0.14203	0.0551	0.38017
0.05514	0.000100687	0.05519	0.01894	0.05519	0.14257	0.05519	0.38115
0.05523	0.000101848	0.05527	0.01905	0.05527	0.14311	0.05527	0.38214
0.05531	0.000103023	0.05535	0.01917	0.05535	0.14366	0.05535	0.38313
0.05539	0.000104216	0.05544	0.01929	0.05544	0.1442	0.05544	0.38412
0.05548	0.000105413	0.05552	0.01941	0.05552	0.14475	0.05552	0.38511
0.05556	0.000106629	0.05561	0.01953	0.05561	0.1453	0.05561	0.38611
0.05565	0.000107859	0.05569	0.01965	0.05569	0.14585	0.05569	0.38711
0.05573	0.000109103	0.05577	0.01977	0.05577	0.1464	0.05577	0.38811
0.05581	0.000110361	0.05586	0.01989	0.05586	0.14695	0.05586	0.38911
0.0559	0.000111634	0.05594	0.02001	0.05594	0.14751	0.05594	0.39011
0.05598	0.000112921	0.05603	0.02014	0.05603	0.14807	0.05603	0.39112
0.05607	0.000114222	0.05611	0.02026	0.05611	0.14863	0.05611	0.39213
0.05615	0.000115538	0.05619	0.02039	0.05619	0.14919	0.05619	0.39314
0.05623	0.000116869	0.05628	0.02051	0.05628	0.14975	0.05628	0.39415
0.05632	0.000118216	0.05636	0.02064	0.05636	0.15031	0.05636	0.39516
0.0564	0.000119578	0.05645	0.02077	0.05645	0.15088	0.05645	0.39618
0.05649	0.000120956	0.05653	0.0209	0.05653	0.15145	0.05653	0.3972
0.05657	0.00012235	0.05661	0.02102	0.05661	0.15202	0.05661	0.39822
0.05665	0.000123761	0.0567	0.02115	0.0567	0.15259	0.0567	0.39924
0.05674	0.000125188	0.05678	0.02128	0.05678	0.15316	0.05678	0.40026
0.05682	0.000126632	0.05687	0.02141	0.05687	0.15373	0.05687	0.40129
0.05691	0.000128093	0.05695	0.02155	0.05695	0.15431	0.05695	0.40232
0.05699	0.000129571	0.05703	0.02168	0.05703	0.15489	0.05703	0.40335
0.05707	0.000131071	0.05712	0.02181	0.05712	0.15547	0.05712	0.40438
0.05716	0.000132584	0.0572	0.02195	0.0572	0.15605	0.0572	0.40541
0.05724	0.000134106	0.05729	0.02208	0.05729	0.15664	0.05729	0.40645
0.05733	0.000135652	0.05737	0.02222	0.05737	0.15723	0.05737	0.40749
0.05741	0.000137216	0.05745	0.02235	0.05745	0.15782	0.05745	0.40853
0.05749	0.000138798	0.05754	0.02249	0.05754	0.15841	0.05754	0.40957
0.05758	0.000140396	0.05762	0.02263	0.05762	0.159	0.05762	0.41061
0.05766	0.000142014	0.05771	0.02276	0.05771	0.1596	0.05771	0.41166
0.05775	0.000143651	0.05779	0.0229	0.05779	0.1602	0.05779	0.41271
0.05783	0.000145306	0.05787	0.02304	0.05787	0.1608	0.05787	0.41376
0.05791	0.00014698	0.05796	0.02318	0.05796	0.1614	0.05796	0.41482
0.058	0.000148675	0.05804	0.02332	0.05804	0.162	0.05804	0.41587
0.05808	0.000150389	0.05813	0.02347	0.05813	0.16261	0.05813	0.41693
0.05817	0.000152124	0.05821	0.02361	0.05821	0.16322	0.05821	0.41799
0.05825	0.000153879	0.05829	0.02375	0.05829	0.16384	0.05829	0.41905
0.05833	0.000155654	0.05838	0.0239	0.05838	0.16445	0.05838	0.42011
0.05842	0.000157449	0.05846	0.02404	0.05846	0.16507	0.05846	0.42118
0.0585	0.000159266	0.05855	0.02419	0.05855	0.16569	0.05855	0.42225
0.05859	0.000161102	0.05863	0.02434	0.05863	0.16631	0.05863	0.42332
0.05867	0.000162959	0.05871	0.02449	0.05871	0.16694	0.05871	0.42439
0.05875	0.000164838	0.0588	0.02464	0.0588	0.16757	0.0588	0.42547
0.05884	0.000166745	0.05888	0.02479	0.05888	0.1682	0.05888	0.42655
0.05892	0.000168667	0.05897	0.02494	0.05897	0.16883	0.05897	0.42762
0.05901	0.000170603	0.05905	0.02509	0.05905	0.16947	0.05905	0.42871
0.05909	0.000172568	0.05913	0.02525	0.05913	0.17011	0.05913	0.42979
0.05917	0.000174558	0.05922	0.0254	0.05922	0.17075	0.05922	0.43088
0.05926	0.00017657	0.0593	0.02556	0.0593	0.17139	0.0593	0.43197
0.05934	0.000178605	0.05939	0.02571	0.05939	0.17204	0.05939	0.43306
0.05943	0.000180665	0.05947	0.02587	0.05947	0.17269	0.05947	0.43415
0.05951	0.000182748	0.05955	0.02603	0.05955	0.17334	0.05955	0.43525
0.05959	0.000184856	0.05964	0.02619	0.05964	0.174	0.05964	0.43634
0.05968	0.000186989	0.05972	0.02635	0.05972	0.17466	0.05972	0.43744
0.05976	0.000189145	0.05981	0.02652	0.05981	0.17532	0.05981	0.43855
0.05985	0.000191327	0.05989	0.02668	0.05989	0.17598	0.05989	0.43965
0.05993	0.000193534	0.05997	0.02684	0.05997	0.17664	0.05997	0.44076
0.06001	0.000195765	0.06006	0.02701	0.06006	0.17731	0.06006	0.44187
0.0601	0.000198021	0.06014	0.02718	0.06014	0.17798	0.06014	0.44298
0.06018	0.000200304	0.06023	0.02734	0.06023	0.17866	0.06023	0.44409
0.06027	0.000202612	0.06031	0.02751	0.06031	0.17933	0.06031	0.44521
0.06035	0.000204946	0.06039	0.02768	0.06039	0.18001	0.06039	0.44633
0.06043	0.000207308	0.06048	0.02785	0.06048	0.1807	0.06048	0.44745
0.06052	0.000209696	0.06056	0.02803	0.06056	0.18138	0.06056	0.44858
0.0606	0.000212123	0.06065	0.0282	0.06065	0.18207	0.06065	0.44971
0.06069	0.000214567	0.06073	0.02837	0.06073	0.18276	0.06073	0.45084
0.06077	0.000217031	0.06081	0.02855	0.06081	0.18345	0.06081	0.45197
0.06085	0.000219534	0.0609	0.02872	0.0609	0.18414	0.0609	0.4531
0.06094	0.000222066	0.06098	0.0289	0.06098	0.18484	0.06098	0.45424
0.06102	0.000224627	0.06107	0.02908	0.06107	0.18554	0.06107	0.45538
0.06111	0.000227219	0.06115	0.02926	0.06115	0.18624	0.06115	0.45653
0.06119	0.00022984	0.06123	0.02944	0.06123	0.18694	0.06123	0.45767
0.06127	0.000232491	0.06132	0.02962	0.06132	0.18765	0.06132	0.45882
0.06136	0.000235172	0.0614	0.0298	0.0614	0.18836	0.0614	0.45998
0.06144	0.000237884	0.06149	0.02998	0.06149	0.18907	0.06149	0.46113
0.06153	0.000240626	0.06157	0.03016	0.06157	0.18978	0.06157	0.46229
0.06161	0.0002434	0.06165	0.03035	0.06165	0.1905	0.06165	0.46345
0.06169	0.000246204	0.06174	0.03053	0.06174	0.19122	0.06174	0.46462
0.06178	0.000249042	0.06182	0.03072	0.06182	0.19194	0.06182	0.46579
0.06186	0.000251911	0.06191	0.03091	0.06191	0.19266	0.06191	0.46696
0.06195	0.000254814	0.06199	0.0311	0.06199	0.19339	0.06199	0.46814
0.06203	0.000257751	0.06207	0.03129	0.06207	0.19412	0.06207	0.46932
0.06211	0.000260723	0.06216	0.03148	0.06216	0.19484	0.06216	0.4705
0.0622	0.000263728	0.06224	0.03167	0.06224	0.19558	0.06224	0.47168
0.06228	0.00026677	0.06233	0.03186	0.06233	0.19631	0.06233	0.47287
0.06237	0.000269859	0.06241	0.03206	0.06241	0.19705	0.06241	0.47406
0.06245	0.000272972	0.06249	0.03225	0.06249	0.19778	0.06249	0.47526
0.06253	0.000276107	0.06258	0.03245	0.06258	0.19852	0.06258	0.47646
0.06262	0.000279292	0.06266	0.03265	0.06266	0.19927	0.06266	0.47766
0.0627	0.000282514	0.06275	0.03285	0.06275	0.20001	0.06275	0.47887
0.06279	0.00028577	0.06283	0.03305	0.06283	0.20076	0.06283	0.48008
0.06287	0.000289065	0.06291	0.03325	0.06291	0.2015	0.06291	0.4813
0.06295	0.000292397	0.063	0.03345	0.063	0.20225	0.063	0.48252
0.06304	0.000295767	0.06308	0.03366	0.06308	0.20301	0.06308	0.48374
0.06312	0.000299176	0.06317	0.03386	0.06317	0.20376	0.06317	0.48496
0.06321	0.000302622	0.06325	0.03407	0.06325	0.20452	0.06325	0.48619
0.06329	0.000306109	0.06333	0.03428	0.06333	0.20527	0.06333	0.48743
0.06337	0.000309637	0.06342	0.03449	0.06342	0.20603	0.06342	0.48866
0.06346	0.000313206	0.0635	0.0347	0.0635	0.20679	0.0635	0.48991
0.06354	0.000316818	0.06359	0.03492	0.06359	0.20756	0.06359	0.49115
0.06363	0.000320471	0.06367	0.03513	0.06367	0.20832	0.06367	0.4924
0.06371	0.000324168	0.06375	0.03535	0.06375	0.20909	0.06375	0.49365
0.06379	0.000327907	0.06384	0.03557	0.06384	0.20986	0.06384	0.49491
0.06388	0.000331691	0.06392	0.03578	0.06392	0.21063	0.06392	0.49617
0.06396	0.000335517	0.06401	0.036	0.06401	0.2114	0.06401	0.49743
0.06405	0.000339387	0.06409	0.03623	0.06409	0.21218	0.06409	0.4987
0.06413	0.000343316	0.06417	0.03645	0.06417	0.21295	0.06417	0.49997
0.06421	0.000347274	0.06426	0.03668	0.06426	0.21373	0.06426	0.50125
0.0643	0.000351261	0.06434	0.0369	0.06434	0.21451	0.06434	0.50253
0.06438	0.00035531	0.06443	0.03713	0.06443	0.2153	0.06443	0.50382
0.06447	0.000359404	0.06451	0.03736	0.06451	0.21608	0.06451	0.50511
0.06455	0.000363544	0.06459	0.03759	0.06459	0.21687	0.06459	0.5064
0.06463	0.000367733	0.06468	0.03782	0.06468	0.21766	0.06468	0.50769
0.06472	0.00037197	0.06476	0.03806	0.06476	0.21845	0.06476	0.509
0.0648	0.000376256	0.06485	0.03829	0.06485	0.21924	0.06485	0.5103
0.06489	0.000380593	0.06493	0.03853	0.06493	0.22004	0.06493	0.51161
0.06497	0.000384981	0.06501	0.03876	0.06501	0.22084	0.06501	0.51292
0.06505	0.00038942	0.0651	0.039	0.0651	0.22164	0.0651	0.51424
0.06514	0.000393911	0.06518	0.03924	0.06518	0.22244	0.06518	0.51556
0.06522	0.000398455	0.06527	0.03948	0.06527	0.22325	0.06527	0.51689
0.06531	0.000403052	0.06535	0.03972	0.06535	0.22406	0.06535	0.51822
0.06539	0.000407702	0.06543	0.03997	0.06543	0.22487	0.06543	0.51955
0.06547	0.000412404	0.06552	0.04021	0.06552	0.22568	0.06552	0.52089
0.06556	0.00041716	0.0656	0.04046	0.0656	0.2265	0.0656	0.52223
0.06564	0.000421969	0.06569	0.04071	0.06569	0.22731	0.06569	0.52358
0.06573	0.000426834	0.06577	0.04095	0.06577	0.22814	0.06577	0.52493
0.06581	0.000431753	0.06585	0.0412	0.06585	0.22896	0.06585	0.52629
0.06589	0.000436747	0.06594	0.04146	0.06594	0.22978	0.06594	0.52765
0.06598	0.000441761	0.06602	0.04171	0.06602	0.23061	0.06602	0.52901
0.06606	0.000446851	0.06611	0.04196	0.06611	0.23144	0.06611	0.53038
0.06615	0.000452	0.06619	0.04222	0.06619	0.23228	0.06619	0.53176
0.06623	0.00045721	0.06627	0.04248	0.06627	0.23311	0.06627	0.53314
0.06631	0.000462481	0.06636	0.04273	0.06636	0.23395	0.06636	0.53452
0.0664	0.000467813	0.06644	0.04299	0.06644	0.23479	0.06644	0.53591
0.06648	0.000473209	0.06653	0.04326	0.06653	0.23564	0.06653	0.53731
0.06657	0.000478668	0.06661	0.04352	0.06661	0.23648	0.06661	0.5387
0.06665	0.000484189	0.06669	0.04379	0.06669	0.23733	0.06669	0.54011
0.06673	0.000489775	0.06678	0.04405	0.06678	0.23819	0.06678	0.54152
0.06682	0.000495425	0.06686	0.04432	0.06686	0.23904	0.06686	0.54293
0.0669	0.000501139	0.06695	0.04459	0.06695	0.2399	0.06695	0.54435
0.06699	0.000506917	0.06703	0.04486	0.06703	0.24076	0.06703	0.54578
0.06707	0.00051276	0.06711	0.04514	0.06711	0.24162	0.06711	0.5472
0.06715	0.00051867	0.0672	0.04542	0.0672	0.24249	0.0672	0.54864
0.06724	0.000524646	0.06728	0.04569	0.06728	0.24336	0.06728	0.55008
0.06732	0.000530691	0.06737	0.04597	0.06737	0.24423	0.06737	0.55153
0.06741	0.000536805	0.06745	0.04626	0.06745	0.24511	0.06745	0.55298
0.06749	0.00054299	0.06753	0.04654	0.06753	0.24599	0.06753	0.55444
0.06757	0.000549248	0.06762	0.04683	0.06762	0.24687	0.06762	0.5559
0.06766	0.000555603	0.0677	0.04711	0.0677	0.24775	0.0677	0.55737
0.06774	0.000561981	0.06779	0.0474	0.06779	0.24864	0.06779	0.55885
0.06783	0.000568462	0.06787	0.0477	0.06787	0.24953	0.06787	0.56033
0.06791	0.000575019	0.06795	0.04799	0.06795	0.25042	0.06795	0.56182
0.06799	0.00058165	0.06804	0.04829	0.06804	0.25132	0.06804	0.56331
0.06808	0.000588361	0.06812	0.04858	0.06812	0.25222	0.06812	0.56481
0.06816	0.000595147	0.06821	0.04888	0.06821	0.25312	0.06821	0.56632
0.06825	0.000602012	0.06829	0.04918	0.06829	0.25402	0.06829	0.56783
0.06833	0.000608955	0.06837	0.04949	0.06837	0.25493	0.06837	0.56935
0.06841	0.000615976	0.06846	0.04979	0.06846	0.25584	0.06846	0.57088
0.0685	0.000623077	0.06854	0.0501	0.06854	0.25676	0.06854	0.57241
0.06858	0.000630259	0.06863	0.05041	0.06863	0.25767	0.06863	0.57395
0.06867	0.000637521	0.06871	0.05072	0.06871	0.25859	0.06871	0.5755
0.06875	0.000644868	0.06879	0.05103	0.06879	0.25952	0.06879	0.57706
0.06883	0.000652299	0.06888	0.05135	0.06888	0.26044	0.06888	0.57862
0.06892	0.000659816	0.06896	0.05166	0.06896	0.26137	0.06896	0.58019
0.069	0.000667421	0.06905	0.05198	0.06905	0.2623	0.06905	0.58177
0.06909	0.000675115	0.06913	0.0523	0.06913	0.26323	0.06913	0.58335
0.06917	0.000682899	0.06921	0.05262	0.06921	0.26417	0.06921	0.58495
0.06925	0.000690774	0.0693	0.05294	0.0693	0.26511	0.0693	0.58655
0.06934	0.000698741	0.06938	0.05327	0.06938	0.26605	0.06938	0.58816
0.06942	0.000706832	0.06947	0.05359	0.06947	0.267	0.06947	0.58977
0.06951	0.000714953	0.06955	0.05392	0.06955	0.26794	0.06955	0.5914
0.06959	0.000723199	0.06963	0.05425	0.06963	0.26889	0.06963	0.59303
0.06967	0.000731539	0.06972	0.05458	0.06972	0.26985	0.06972	0.59467
0.06976	0.000739973	0.0698	0.05492	0.0698	0.2708	0.0698	0.59633
0.06984	0.000748503	0.06989	0.05525	0.06989	0.27176	0.06989	0.59798
0.06993	0.00075713	0.06997	0.05559	0.06997	0.27272	0.06997	0.59965
0.07001	0.000765854	0.07005	0.05593	0.07005	0.27368	0.07005	0.60133
0.07009	0.000774679	0.07014	0.05627	0.07014	0.27464	0.07014	0.60302
0.07018	0.000783606	0.07022	0.05661	0.07022	0.27561	0.07022	0.60472
0.07026	0.000792636	0.07031	0.05695	0.07031	0.27658	0.07031	0.60642
0.07035	0.000801771	0.07039	0.0573	0.07039	0.27755	0.07039	0.60814
0.07043	0.000811012	0.07047	0.05765	0.07047	0.27852	0.07047	0.60987
0.07051	0.000820363	0.07056	0.058	0.07056	0.2795	0.07056	0.6116
0.0706	0.000829824	0.07064	0.05835	0.07064	0.28048	0.07064	0.61335
0.07068	0.000839395	0.07073	0.05871	0.07073	0.28146	0.07073	0.61511
0.07077	0.000849078	0.07081	0.05906	0.07081	0.28244	0.07081	0.61688
0.07085	0.00085887	0.07089	0.05942	0.07089	0.28342	0.07089	0.61866
0.07093	0.000868777	0.07098	0.05979	0.07098	0.28441	0.07098	0.62045
0.07102	0.000878798	0.07106	0.06015	0.07106	0.28539	0.07106	0.62225
0.0711	0.000888932	0.07115	0.06052	0.07115	0.28638	0.07115	0.62406
0.07119	0.000899219	0.07123	0.06089	0.07123	0.28737	0.07123	0.62589
0.07127	0.000909542	0.07131	0.06126	0.07131	0.28836	0.07131	0.62772
0.07135	0.000920024	0.0714	0.06163	0.0714	0.28936	0.0714	0.62957
0.07144	0.000930625	0.07148	0.06201	0.07148	0.29035	0.07148	0.63143
0.07152	0.000941346	0.07157	0.06239	0.07157	0.29135	0.07157	0.6333
0.07161	0.000952191	0.07165	0.06277	0.07165	0.29235	0.07165	0.63518
0.07169	0.000963162	0.07173	0.06316	0.07173	0.29335	0.07173	0.63708
0.07177	0.000974261	0.07182	0.06354	0.07182	0.29435	0.07182	0.63899
0.07186	0.00098549	0.0719	0.06393	0.0719	0.29536	0.0719	0.64091
0.07194	0.000996851	0.07199	0.06433	0.07199	0.29637	0.07199	0.64285
0.07203	0.00101	0.07207	0.06472	0.07207	0.29737	0.07207	0.6448
0.07211	0.00102	0.07215	0.06512	0.07215	0.29838	0.07215	0.64676
0.07219	0.00103	0.07224	0.06552	0.07224	0.2994	0.07224	0.64874
0.07228	0.00104	0.07232	0.06592	0.07232	0.30041	0.07232	0.65073
0.07236	0.00106	0.07241	0.06633	0.07241	0.30143	0.07241	0.65273
0.07245	0.00107	0.07249	0.06674	0.07249	0.30245	0.07249	0.65475
0.07253	0.00108	0.07257	0.06715	0.07257	0.30347	0.07257	0.65678
0.07261	0.00109	0.07266	0.06756	0.07266	0.30449	0.07266	0.65882
0.0727	0.00111	0.07274	0.06797	0.07274	0.30552	0.07274	0.66088
0.07278	0.00112	0.07283	0.06839	0.07283	0.30655	0.07283	0.66296
0.07287	0.00113	0.07291	0.06881	0.07291	0.30758	0.07291	0.66505
0.07295	0.00114	0.07299	0.06923	0.07299	0.30861	0.07299	0.66716
0.07303	0.00116	0.07308	0.06966	0.07308	0.30964	0.07308	0.66928
0.07312	0.00117	0.07316	0.07009	0.07316	0.31068	0.07316	0.67142
0.0732	0.00118	0.07325	0.07051	0.07325	0.31173	0.07325	0.67357
0.07329	0.0012	0.07333	0.07095	0.07333	0.31277	0.07333	0.67574
0.07337	0.00121	0.07341	0.07138	0.07341	0.31382	0.07341	0.67793
0.07345	0.00123	0.0735	0.07181	0.0735	0.31487	0.0735	0.68013
0.07354	0.00124	0.07358	0.07225	0.07358	0.31592	0.07358	0.68235
0.07362	0.00125	0.07367	0.07269	0.07367	0.31698	0.07367	0.68459
0.07371	0.00127	0.07375	0.07313	0.07375	0.31804	0.07375	0.68684
0.07379	0.00128	0.07383	0.07358	0.07383	0.3191	0.07383	0.68911
0.07387	0.0013	0.07392	0.07403	0.07392	0.32017	0.07392	0.6914
0.07396	0.00131	0.074	0.07447	0.074	0.32124	0.074	0.69371
0.07404	0.00133	0.07409	0.07493	0.07409	0.32231	0.07409	0.69603
0.07413	0.00134	0.07417	0.07538	0.07417	0.32339	0.07417	0.69837
0.07421	0.00136	0.07425	0.07584	0.07425	0.32447	0.07425	0.70073
0.07429	0.00137	0.07434	0.0763	0.07434	0.32556	0.07434	0.70311
0.07438	0.00139	0.07442	0.07676	0.07442	0.32665	0.07442	0.7055
0.07446	0.00141	0.07451	0.07722	0.07451	0.32774	0.07451	0.70792
0.07455	0.00142	0.07459	0.07769	0.07459	0.32884	0.07459	0.71035
0.07463	0.00144	0.07467	0.07816	0.07467	0.32994	0.07467	0.7128
0.07471	0.00146	0.07476	0.07863	0.07476	0.33105	0.07476	0.71528
0.0748	0.00147	0.07484	0.07911	0.07484	0.33215	0.07484	0.71777
0.07488	0.00149	0.07493	0.07959	0.07493	0.33327	0.07493	0.72028
0.07497	0.00151	0.07501	0.08007	0.07501	0.33439	0.07501	0.72281
0.07505	0.00152	0.07509	0.08056	0.07509	0.33551	0.07509	0.72536
0.07513	0.00154	0.07518	0.08104	0.07518	0.33664	0.07518	0.72793
0.07522	0.00156	0.07526	0.08154	0.07526	0.33777	0.07526	0.73051
0.0753	0.00158	0.07535	0.08203	0.07535	0.3389	0.07535	0.73312
0.07539	0.00159	0.07543	0.08253	0.07543	0.34004	0.07543	0.73576
0.07547	0.00161	0.07551	0.08303	0.07551	0.34119	0.07551	0.73841
0.07555	0.00163	0.0756	0.08353	0.0756	0.34234	0.0756	0.74108
0.07564	0.00165	0.07568	0.08404	0.07568	0.34349	0.07568	0.74377
0.07572	0.00167	0.07577	0.08455	0.07577	0.34465	0.07577	0.74648
0.07581	0.00169	0.07585	0.08507	0.07585	0.34581	0.07585	0.74921
0.07589	0.00171	0.07593	0.08558	0.07593	0.34698	0.07593	0.75197
0.07597	0.00173	0.07602	0.0861	0.07602	0.34815	0.07602	0.75474
0.07606	0.00175	0.0761	0.08663	0.0761	0.34933	0.0761	0.75754
0.07614	0.00177	0.07619	0.08716	0.07619	0.35051	0.07619	0.76036
0.07623	0.00179	0.07627	0.08769	0.07627	0.3517	0.07627	0.76321
0.07631	0.00181	0.07635	0.08822	0.07635	0.35289	0.07635	0.76607
0.07639	0.00183	0.07644	0.08876	0.07644	0.35409	0.07644	0.76896
0.07648	0.00185	0.07652	0.0893	0.07652	0.35529	0.07652	0.77187
0.07656	0.00187	0.07661	0.08984	0.07661	0.3565	0.07661	0.7748
0.07665	0.00189	0.07669	0.09039	0.07669	0.35771	0.07669	0.77776
0.07673	0.00192	0.07677	0.09094	0.07677	0.35893	0.07677	0.78074
0.07681	0.00194	0.07686	0.09149	0.07686	0.36016	0.07686	0.78375
0.0769	0.00196	0.07694	0.09204	0.07694	0.36139	0.07694	0.78677
0.07698	0.00198	0.07703	0.0926	0.07703	0.36262	0.07703	0.78983
0.07707	0.00201	0.07711	0.09316	0.07711	0.36386	0.07711	0.7929
0.07715	0.00203	0.07719	0.09373	0.07719	0.36511	0.07719	0.79601
0.07723	0.00205	0.07728	0.09429	0.07728	0.36636	0.07728	0.79914
0.07732	0.00208	0.07736	0.09486	0.07736	0.36762	0.07736	0.8023
0.0774	0.0021	0.07745	0.09543	0.07745	0.36889	0.07745	0.80548
0.07749	0.00212	0.07753	0.09601	0.07753	0.37016	0.07753	0.80869
0.07757	0.00215	0.07761	0.09659	0.07761	0.37144	0.07761	0.81193
0.07765	0.00217	0.0777	0.09717	0.0777	0.37272	0.0777	0.81519
0.07774	0.0022	0.07778	0.09775	0.07778	0.37401	0.07778	0.81848
0.07782	0.00222	0.07787	0.09833	0.07787	0.37532	0.07787	0.82181
0.07791	0.00225	0.07795	0.09892	0.07795	0.37662	0.07795	0.82516
0.07799	0.00227	0.07803	0.09951	0.07803	0.37793	0.07803	0.82855
0.07807	0.0023	0.07812	0.10011	0.07812	0.37925	0.07812	0.83196
0.07816	0.00233	0.0782	0.1007	0.0782	0.38058	0.0782	0.8354
0.07824	0.00235	0.07829	0.1013	0.07829	0.38191	0.07829	0.83888
0.07833	0.00238	0.07837	0.1019	0.07837	0.38326	0.07837	0.84238
0.07841	0.00241	0.07845	0.10251	0.07845	0.38461	0.07845	0.84592
0.07849	0.00244	0.07854	0.10311	0.07854	0.38597	0.07854	0.8495
0.07858	0.00246	0.07862	0.10372	0.07862	0.38734	0.07862	0.85311
0.07866	0.00249	0.07871	0.10434	0.07871	0.38871	0.07871	0.85676
0.07875	0.00252	0.07879	0.10495	0.07879	0.3901	0.07879	0.86044
0.07883	0.00255	0.07887	0.10557	0.07887	0.39149	0.07887	0.86416
0.07891	0.00258	0.07896	0.1062	0.07896	0.3929	0.07896	0.86791
0.079	0.00261	0.07904	0.10683	0.07904	0.39431	0.07904	0.8717
0.07908	0.00264	0.07913	0.10746	0.07913	0.39573	0.07913	0.87553
0.07917	0.00267	0.07921	0.10809	0.07921	0.39717	0.07921	0.87939
0.07925	0.0027	0.07929	0.10873	0.07929	0.39861	0.07929	0.8833
0.07933	0.00273	0.07938	0.10937	0.07938	0.40006	0.07938	0.88725
0.07942	0.00276	0.07946	0.11002	0.07946	0.40153	0.07946	0.89124
0.0795	0.0028	0.07955	0.11067	0.07955	0.40301	0.07955	0.89527
0.07959	0.00283	0.07963	0.11132	0.07963	0.4045	0.07963	0.89935
0.07967	0.00286	0.07971	0.11198	0.07971	0.406	0.07971	0.90346
0.07975	0.00289	0.0798	0.11264	0.0798	0.40752	0.0798	0.90762
0.07984	0.00293	0.07988	0.1133	0.07988	0.40904	0.07988	0.91182
0.07992	0.00296	0.07997	0.11397	0.07997	0.41058	0.07997	0.91608
0.08001	0.00299	0.08005	0.11464	0.08005	0.41214	0.08005	0.92038
0.08009	0.00303	0.08013	0.11532	0.08013	0.41371	0.08013	0.92471
0.08017	0.00306	0.08022	0.116	0.08022	0.41529	0.08022	0.92911
0.08026	0.0031	0.0803	0.11668	0.0803	0.41689	0.0803	0.93354
0.08034	0.00313	0.08039	0.11737	0.08039	0.4185	0.08039	0.93802
0.08043	0.00317	0.08047	0.11806	0.08047	0.42013	0.08047	0.94257
0.08051	0.00321	0.08055	0.11875	0.08055	0.42178	0.08055	0.94715
0.08059	0.00324	0.08064	0.11945	0.08064	0.42344	0.08064	0.95178
0.08068	0.00328	0.08072	0.12015	0.08072	0.42512	0.08072	0.95647
0.08076	0.00332	0.08081	0.12085	0.08081	0.42681	0.08081	0.96121
0.08085	0.00336	0.08089	0.12156	0.08089	0.42853	0.08089	0.966
0.08093	0.0034	0.08097	0.12227	0.08097	0.43026	0.08097	0.97084
0.08101	0.00343	0.08106	0.12298	0.08106	0.43201	0.08106	0.97573
0.0811	0.00347	0.08114	0.12369	0.08114	0.43378	0.08114	0.98068
0.08118	0.00351	0.08123	0.12441	0.08123	0.43557	0.08123	0.98568
0.08127	0.00355	0.08131	0.12513	0.08131	0.43738	0.08131	0.99074
0.08135	0.0036	0.08139	0.12585	0.08139	0.43921	0.08139	0.99585
0.08143	0.00364	0.08148	0.12657	0.08148	0.44106	0.08148	1.00101
0.08152	0.00368	0.08156	0.1273	0.08156	0.44294	0.08156	1.00624
0.0816	0.00372	0.08165	0.12803	0.08165	0.44483	0.08165	1.01152
0.08169	0.00376	0.08173	0.12876	0.08173	0.44675	0.08173	1.01685
0.08177	0.00381	0.08181	0.12949	0.08181	0.44869	0.08181	1.02225
0.08185	0.00385	0.0819	0.13022	0.0819	0.45066	0.0819	1.0277
0.08194	0.00389	0.08198	0.13096	0.08198	0.45265	0.08198	1.03321
0.08202	0.00394	0.08207	0.1317	0.08207	0.45467	0.08207	1.03878
0.08211	0.00398	0.08215	0.13244	0.08215	0.45671	0.08215	1.04441
0.08219	0.00403	0.08223	0.13318	0.08223	0.45877	0.08223	1.0501
0.08227	0.00408	0.08232	0.13392	0.08232	0.46086	0.08232	1.05586
0.08236	0.00412	0.0824	0.13467	0.0824	0.46298	0.0824	1.06167
0.08244	0.00417	0.08249	0.13542	0.08249	0.46513	0.08249	1.06755
0.08253	0.00422	0.08257	0.13617	0.08257	0.4673	0.08257	1.07348
0.08261	0.00427	0.08265	0.13692	0.08265	0.4695	0.08265	1.07948
0.08269	0.00432	0.08274	0.13768	0.08274	0.47173	0.08274	1.08555
0.08278	0.00436	0.08282	0.13843	0.08282	0.47399	0.08282	1.09167
0.08286	0.00441	0.08291	0.13919	0.08291	0.47627	0.08291	1.09788
0.08295	0.00447	0.08299	0.13996	0.08299	0.47859	0.08299	1.10413
0.08303	0.00452	0.08307	0.14072	0.08307	0.48093	0.08307	1.11045
0.08311	0.00457	0.08316	0.14149	0.08316	0.48331	0.08316	1.11685
0.0832	0.00462	0.08324	0.14226	0.08324	0.48572	0.08324	1.12331
0.08328	0.00467	0.08333	0.14304	0.08333	0.48815	0.08333	1.12984
0.08337	0.00473	0.08341	0.14381	0.08341	0.49062	0.08341	1.13643
0.08345	0.00478	0.08349	0.14459	0.08349	0.49312	0.08349	1.1431
0.08353	0.00484	0.08358	0.14538	0.08358	0.49565	0.08358	1.14984
0.08362	0.00489	0.08366	0.14616	0.08366	0.49821	0.08366	1.15667
0.0837	0.00495	0.08375	0.14695	0.08375	0.50081	0.08375	1.16353
0.08379	0.005	0.08383	0.14774	0.08383	0.50343	0.08383	1.17047
0.08387	0.00506	0.08391	0.14854	0.08391	0.50609	0.08391	1.17748
0.08395	0.00512	0.084	0.14934	0.084	0.50878	0.084	1.18458
0.08404	0.00518	0.08408	0.15014	0.08408	0.51151	0.08408	1.19175
0.08412	0.00524	0.08417	0.15095	0.08417	0.51427	0.08417	1.199
0.08421	0.00529	0.08425	0.15176	0.08425	0.51706	0.08425	1.20631
0.08429	0.00536	0.08433	0.15257	0.08433	0.51989	0.08433	1.2137
0.08437	0.00542	0.08442	0.15338	0.08442	0.52276	0.08442	1.22117
0.08446	0.00548	0.0845	0.15419	0.0845	0.52566	0.0845	1.22871
0.08454	0.00554	0.08459	0.15501	0.08459	0.52859	0.08459	1.23634
0.08463	0.0056	0.08467	0.15583	0.08467	0.53157	0.08467	1.24403
0.08471	0.00567	0.08475	0.15666	0.08475	0.53458	0.08475	1.25181
0.08479	0.00573	0.08484	0.15748	0.08484	0.53763	0.08484	1.25966
0.08488	0.0058	0.08492	0.15831	0.08492	0.54071	0.08492	1.26757
0.08496	0.00586	0.08501	0.15914	0.08501	0.54384	0.08501	1.27559
0.08505	0.00593	0.08509	0.15997	0.08509	0.54701	0.08509	1.28366
0.08513	0.006	0.08517	0.1608	0.08517	0.55022	0.08517	1.29183
0.08521	0.00606	0.08526	0.16163	0.08526	0.55348	0.08526	1.30006
0.0853	0.00613	0.08534	0.16247	0.08534	0.55677	0.08534	1.30836
0.08538	0.0062	0.08543	0.1633	0.08543	0.56012	0.08543	1.31675
0.08547	0.00627	0.08551	0.16414	0.08551	0.56351	0.08551	1.32522
0.08555	0.00634	0.08559	0.16498	0.08559	0.56694	0.08559	1.33375
0.08563	0.00641	0.08568	0.16581	0.08568	0.57043	0.08568	1.34236
0.08572	0.00649	0.08576	0.16665	0.08576	0.57397	0.08576	1.35105
0.0858	0.00656	0.08585	0.16749	0.08585	0.57754	0.08585	1.3598
0.08589	0.00663	0.08593	0.16833	0.08593	0.58119	0.08593	1.36864
0.08597	0.00671	0.08601	0.16917	0.08601	0.58489	0.08601	1.37754
0.08605	0.00678	0.0861	0.17002	0.0861	0.58864	0.0861	1.38653
0.08614	0.00686	0.08618	0.17086	0.08618	0.59245	0.08618	1.39557
0.08622	0.00694	0.08627	0.1717	0.08627	0.59632	0.08627	1.40468
0.08631	0.00701	0.08635	0.17255	0.08635	0.60026	0.08635	1.41387
0.08639	0.00709	0.08643	0.1734	0.08643	0.60425	0.08643	1.42313
0.08647	0.00717	0.08652	0.17425	0.08652	0.60832	0.08652	1.43246
0.08656	0.00725	0.0866	0.17511	0.0866	0.61246	0.0866	1.44185
0.08664	0.00733	0.08669	0.17596	0.08669	0.61666	0.08669	1.45134
0.08673	0.00741	0.08677	0.17682	0.08677	0.62094	0.08677	1.46087
0.08681	0.0075	0.08685	0.17768	0.08685	0.62528	0.08685	1.47046
0.08689	0.00758	0.08694	0.17855	0.08694	0.62971	0.08694	1.48011
0.08698	0.00766	0.08702	0.17942	0.08702	0.63423	0.08702	1.48982
0.08706	0.00775	0.08711	0.18029	0.08711	0.63883	0.08711	1.49962
0.08715	0.00783	0.08719	0.18117	0.08719	0.6435	0.08719	1.50945
0.08723	0.00792	0.08727	0.18206	0.08727	0.64824	0.08727	1.51935
0.08731	0.00801	0.08736	0.18295	0.08736	0.65308	0.08736	1.52932
0.0874	0.00809	0.08744	0.18385	0.08744	0.65802	0.08744	1.53935
0.08748	0.00818	0.08753	0.18475	0.08753	0.66304	0.08753	1.54943
0.08757	0.00827	0.08761	0.18566	0.08761	0.66816	0.08761	1.55958
0.08765	0.00836	0.08769	0.18658	0.08769	0.67338	0.08769	1.56978
0.08773	0.00845	0.08778	0.1875	0.08778	0.67869	0.08778	1.58003
0.08782	0.00855	0.08786	0.18843	0.08786	0.68408	0.08786	1.59033
0.0879	0.00864	0.08795	0.18937	0.08795	0.68963	0.08795	1.60069
0.08799	0.00873	0.08803	0.19031	0.08803	0.69524	0.08803	1.61109
0.08807	0.00883	0.08811	0.19126	0.08811	0.70095	0.08811	1.62155
0.08815	0.00892	0.0882	0.19222	0.0882	0.70677	0.0882	1.63206
0.08824	0.00902	0.08828	0.19318	0.08828	0.7127	0.08828	1.64265
0.08832	0.00911	0.08837	0.19416	0.08837	0.71872	0.08837	1.65324
0.08841	0.00921	0.08845	0.19515	0.08845	0.72485	0.08845	1.66388
0.08849	0.00931	0.08853	0.19614	0.08853	0.73111	0.08853	1.6746
0.08857	0.00941	0.08862	0.19714	0.08862	0.73747	0.08862	1.68535
0.08866	0.00951	0.0887	0.19816	0.0887	0.74395	0.0887	1.69613
0.08874	0.00961	0.08879	0.19918	0.08879	0.75053	0.08879	1.70695
0.08883	0.00971	0.08887	0.20022	0.08887	0.75723	0.08887	1.71783
0.08891	0.00981	0.08895	0.20128	0.08895	0.76404	0.08895	1.72876
0.08899	0.00991	0.08904	0.20235	0.08904	0.77095	0.08904	1.73971
0.08908	0.01001	0.08912	0.20343	0.08912	0.77798	0.08912	1.75071
0.08916	0.01012	0.08921	0.20454	0.08921	0.78514	0.08921	1.76175
0.08925	0.01022	0.08929	0.20566	0.08929	0.79242	0.08929	1.77281
0.08933	0.01032	0.08937	0.2068	0.08937	0.7998	0.08937	1.78393
0.08941	0.01043	0.08946	0.20796	0.08946	0.8073	0.08946	1.79505
0.0895	0.01054	0.08954	0.20914	0.08954	0.81491	0.08954	1.80627
0.08958	0.01064	0.08963	0.21035	0.08963	0.82264	0.08963	1.81747
0.08967	0.01075	0.08971	0.21158	0.08971	0.8305	0.08971	1.82871
0.08975	0.01085	0.08979	0.21283	0.08979	0.83846	0.08979	1.83999
0.08983	0.01096	0.08988	0.21411	0.08988	0.84654	0.08988	1.8513
0.08992	0.01107	0.08996	0.21543	0.08996	0.85477	0.08996	1.86264
0.09	0.01118	0.09005	0.21678	0.09005	0.86307	0.09005	1.87402
0.09009	0.01129	0.09013	0.21815	0.09013	0.87148	0.09013	1.88541
0.09017	0.01139	0.09021	0.21957	0.09021	0.88006	0.09021	1.89686
0.09025	0.0115	0.0903	0.22102	0.0903	0.88869	0.0903	1.90829
0.09034	0.01161	0.09038	0.2225	0.09038	0.89745	0.09038	1.91977
0.09042	0.01172	0.09047	0.22404	0.09047	0.90633	0.09047	1.93127
0.09051	0.01183	0.09055	0.22561	0.09055	0.91533	0.09055	1.9428
0.09059	0.01194	0.09063	0.22724	0.09063	0.92446	0.09063	1.95435
0.09067	0.01205	0.09072	0.22891	0.09072	0.93369	0.09072	1.96594
0.09076	0.01216	0.0908	0.23063	0.0908	0.943	0.0908	1.97753
0.09084	0.01226	0.09089	0.23241	0.09089	0.95248	0.09089	1.98913
0.09093	0.01237	0.09097	0.23423	0.09097	0.96199	0.09097	2.00077
0.09101	0.01248	0.09105	0.23612	0.09105	0.97166	0.09105	2.01243
0.09109	0.01259	0.09114	0.23806	0.09114	0.98144	0.09114	2.02406
0.09118	0.01269	0.09122	0.24007	0.09122	0.99131	0.09122	2.03574
0.09126	0.0128	0.09131	0.24214	0.09131	1.00125	0.09131	2.04742
0.09135	0.0129	0.09139	0.24427	0.09139	1.01135	0.09139	2.05913
0.09143	0.01301	0.09147	0.24646	0.09147	1.02153	0.09147	2.07084
0.09151	0.01311	0.09156	0.24874	0.09156	1.03183	0.09156	2.08254
0.0916	0.01321	0.09164	0.25106	0.09164	1.04218	0.09164	2.09428
0.09168	0.01331	0.09173	0.25346	0.09173	1.05263	0.09173	2.10597
0.09177	0.01341	0.09181	0.25593	0.09181	1.06319	0.09181	2.11768
0.09185	0.01351	0.09189	0.25846	0.09189	1.07384	0.09189	2.12941
0.09193	0.01361	0.09198	0.26107	0.09198	1.08457	0.09198	2.14116
0.09202	0.0137	0.09206	0.26377	0.09206	1.09532	0.09206	2.15283
0.0921	0.01379	0.09215	0.26652	0.09215	1.10619	0.09215	2.16451
0.09219	0.01389	0.09223	0.26934	0.09223	1.11717	0.09223	2.17617
0.09227	0.01397	0.09231	0.27225	0.09231	1.1282	0.09231	2.1878
0.09235	0.01406	0.0924	0.27524	0.0924	1.13928	0.0924	2.19941
0.09244	0.01414	0.09248	0.27831	0.09248	1.1504	0.09248	2.21105
0.09252	0.01422	0.09257	0.28145	0.09257	1.16161	0.09257	2.22262
0.09261	0.0143	0.09265	0.28469	0.09265	1.17292	0.09265	2.23413
0.09269	0.01437	0.09273	0.28803	0.09273	1.18425	0.09273	2.2456
0.09277	0.01444	0.09282	0.29148	0.09282	1.19556	0.09282	2.25705
0.09286	0.0145	0.0929	0.29501	0.0929	1.20697	0.0929	2.26845
0.09294	0.01456	0.09299	0.29865	0.09299	1.21843	0.09299	2.27978
0.09303	0.01462	0.09307	0.30242	0.09307	1.2299	0.09307	2.29102
0.09311	0.01467	0.09315	0.30632	0.09315	1.24141	0.09315	2.30223
0.09319	0.01472	0.09324	0.31037	0.09324	1.25297	0.09324	2.31334
0.09328	0.01476	0.09332	0.31458	0.09332	1.26453	0.09332	2.32435
0.09336	0.01479	0.09341	0.31893	0.09341	1.27612	0.09341	2.33528
0.09345	0.01482	0.09349	0.3235	0.09349	1.28772	0.09349	2.34609
0.09353	0.01484	0.09357	0.32824	0.09357	1.29938	0.09357	2.3568
0.09361	0.01486	0.09366	0.33317	0.09366	1.31104	0.09366	2.36741
0.0937	0.01487	0.09374	0.33831	0.09374	1.3227	0.09374	2.37785
0.09378	0.01487	0.09383	0.34365	0.09383	1.33429	0.09383	2.38816
0.09387	0.01486	0.09391	0.34926	0.09391	1.34599	0.09391	2.39827
0.09395	0.01484	0.09399	0.35508	0.09399	1.35763	0.09399	2.40828
0.09403	0.01481	0.09408	0.3611	0.09408	1.36937	0.09408	2.41805
0.09412	0.01477	0.09416	0.36745	0.09416	1.38105	0.09416	2.42768
0.0942	0.01472	0.09425	0.37393	0.09425	1.39271	0.09425	2.43709
0.09429	0.01466	0.09433	0.38077	0.09433	1.40425	0.09433	2.44626
0.09437	0.01459	0.09441	0.38785	0.09441	1.41593	0.09441	2.45521
0.09445	0.0145	0.0945	0.39515	0.0945	1.42752	0.0945	2.46392
0.09454	0.0144	0.09458	0.40275	0.09458	1.43912	0.09458	2.47236
0.09462	0.01429	0.09467	0.41063	0.09467	1.45067	0.09467	2.48053
0.09471	0.01416	0.09475	0.41866	0.09475	1.46222	0.09475	2.48839
0.09479	0.01402	0.09483	0.42711	0.09483	1.47377	0.09483	2.49593
0.09487	0.01386	0.09492	0.43559	0.09492	1.48525	0.09492	2.50321
0.09496	0.01368	0.095	0.44452	0.095	1.49663	0.095	2.51007
0.09504	0.01348	0.09509	0.4536	0.09509	1.50799	0.09509	2.51656
0.09513	0.01326	0.09517	0.46291	0.09517	1.5193	0.09517	2.52271
0.09521	0.01303	0.09525	0.47245	0.09525	1.53053	0.09525	2.52848
0.09529	0.01276	0.09534	0.48227	0.09534	1.54171	0.09534	2.53385
0.09538	0.01248	0.09542	0.49229	0.09542	1.55275	0.09542	2.53878
0.09546	0.01217	0.09551	0.50256	0.09551	1.56366	0.09551	2.54322
0.09555	0.01183	0.09559	0.51295	0.09559	1.57444	0.09559	2.54729
0.09563	0.01147	0.09567	0.52357	0.09567	1.58515	0.09567	2.55084
0.09571	0.01108	0.09576	0.53446	0.09576	1.59556	0.09576	2.55393
0.0958	0.01064	0.09584	0.54554	0.09584	1.60587	0.09584	2.55653
0.09588	0.01019	0.09593	0.55668	0.09593	1.61603	0.09593	2.55862
0.09597	0.0097	0.09601	0.5681	0.09601	1.62593	0.09601	2.56014
0.09605	0.00918	0.09609	0.57954	0.09609	1.63556	0.09609	2.56115
0.09613	0.00862	0.09618	0.59119	0.09618	1.64491	0.09618	2.56161
0.09622	0.00802	0.09626	0.60301	0.09626	1.65398	0.09626	2.56144
0.0963	0.00738	0.09635	0.61502	0.09635	1.6627	0.09635	2.56078
0.09639	0.0067	0.09643	0.62693	0.09643	1.67107	0.09643	2.55947
0.09647	0.00598	0.09651	0.63899	0.09651	1.67911	0.09651	2.55761
0.09655	0.00522	0.0966	0.65124	0.0966	1.68667	0.0966	2.55518
0.09664	0.00443	0.09668	0.66342	0.09668	1.69377	0.09668	2.55209
0.09672	0.00362	0.09677	0.67556	0.09677	1.70044	0.09677	2.54835
0.09681	0.00283	0.09685	0.68788	0.09685	1.70654	0.09685	2.54404
0.09689	0.00216	0.09693	0.7001	0.09693	1.71204	0.09693	2.53907
0.09697	0.00187	0.09702	0.71239	0.09702	1.71689	0.09702	2.53342
0.09706	0.00224	0.0971	0.72461	0.0971	1.72119	0.0971	2.5271
0.09714	0.00312	0.09719	0.73681	0.09719	1.72479	0.09719	2.52011
0.09723	0.00428	0.09727	0.74887	0.09727	1.72757	0.09727	2.51259
0.09731	0.0056	0.09735	0.76085	0.09735	1.72964	0.09735	2.50415
0.09739	0.00704	0.09744	0.77273	0.09744	1.73092	0.09744	2.49518
0.09748	0.0086	0.09752	0.78437	0.09752	1.73125	0.09752	2.48553
0.09756	0.01029	0.09761	0.79577	0.09761	1.73077	0.09761	2.47509
0.09765	0.01203	0.09769	0.80694	0.09769	1.72933	0.09769	2.4638
0.09773	0.01391	0.09777	0.81789	0.09777	1.72703	0.09777	2.45194
0.09781	0.01591	0.09786	0.82832	0.09786	1.72359	0.09786	2.43946
0.0979	0.01803	0.09794	0.8383	0.09794	1.71907	0.09794	2.4261
0.09798	0.02028	0.09803	0.84769	0.09803	1.71355	0.09803	2.412
0.09807	0.02268	0.09811	0.85636	0.09811	1.7068	0.09811	2.39713
0.09815	0.02523	0.09819	0.86429	0.09819	1.69918	0.09819	2.38136
0.09823	0.02795	0.09828	0.87132	0.09828	1.68999	0.09828	2.36508
0.09832	0.03084	0.09836	0.87723	0.09836	1.67998	0.09836	2.34789
0.0984	0.03394	0.09845	0.88193	0.09845	1.66841	0.09845	2.32979
0.09849	0.03735	0.09853	0.88517	0.09853	1.65575	0.09853	2.31105
0.09857	0.04091	0.09861	0.88695	0.09861	1.64182	0.09861	2.29144
0.09865	0.04471	0.0987	0.88706	0.0987	1.62656	0.0987	2.27109
0.09874	0.0488	0.09878	0.88524	0.09878	1.61001	0.09878	2.24991
0.09882	0.05317	0.09887	0.88134	0.09887	1.59206	0.09887	2.22794
0.09891	0.05786	0.09895	0.87543	0.09895	1.57286	0.09895	2.20517
0.09899	0.06288	0.09903	0.86727	0.09903	1.55224	0.09903	2.18156
0.09907	0.06827	0.09912	0.85656	0.09912	1.53036	0.09912	2.15717
0.09916	0.07401	0.0992	0.84353	0.0992	1.50711	0.0992	2.13198
0.09924	0.08013	0.09929	0.82787	0.09929	1.48254	0.09929	2.10599
0.09933	0.08652	0.09937	0.8094	0.09937	1.45668	0.09937	2.07924
0.09941	0.09292	0.09945	0.7883	0.09945	1.4294	0.09945	2.05174
0.09949	0.09989	0.09954	0.76443	0.09954	1.40095	0.09954	2.02348
0.09958	0.10702	0.09962	0.73773	0.09962	1.37129	0.09962	1.99445
0.09966	0.1142	0.09971	0.70849	0.09971	1.34041	0.09971	1.96468
0.09975	0.12127	0.09979	0.67659	0.09979	1.30825	0.09979	1.93428
0.09983	0.12809	0.09987	0.64205	0.09987	1.27508	0.09987	1.90312
0.09991	0.13451	0.09996	0.60521	0.09996	1.24091	0.09996	1.87127
0.1	0.14039	0.10004	0.56657	0.10004	1.20572	0.10004	1.83883
0.10008	0.1456	0.10013	0.52588	0.10013	1.16956	0.10013	1.80579
0.10017	0.15009	0.10021	0.48348	0.10021	1.13245	0.10021	1.77215
0.10025	0.15383	0.10029	0.44019	0.10029	1.09464	0.10029	1.73791
0.10033	0.15667	0.10038	0.39562	0.10038	1.05614	0.10038	1.70322
0.10042	0.15873	0.10046	0.35078	0.10046	1.017	0.10046	1.66803
0.1005	0.16013	0.10055	0.30599	0.10055	0.97731	0.10055	1.63236
0.10059	0.161	0.10063	0.26168	0.10063	0.93722	0.10063	1.59624
0.10067	0.16148	0.10071	0.21837	0.10071	0.89695	0.10071	1.55984
0.10075	0.1617	0.1008	0.17719	0.1008	0.8563	0.1008	1.52307
0.10084	0.16181	0.10088	0.13939	0.10088	0.81531	0.10088	1.48595
0.10092	0.16193	0.10097	0.10721	0.10097	0.77463	0.10097	1.44877
0.10101	0.16214	0.10105	0.08663	0.10105	0.73396	0.10105	1.41112
0.10109	0.1626	0.10113	0.08349	0.10113	0.69359	0.10113	1.37361
0.10117	0.16315	0.10122	0.09713	0.10122	0.65342	0.10122	1.33573
0.10126	0.16387	0.1013	0.12018	0.1013	0.61396	0.1013	1.29793
0.10134	0.16477	0.10139	0.14654	0.10139	0.57529	0.10139	1.26014
0.10143	0.16579	0.10147	0.17327	0.10147	0.5369	0.10147	1.22231
0.10151	0.16691	0.10155	0.199	0.10155	0.49996	0.10155	1.18467
0.10159	0.16806	0.10164	0.22273	0.10164	0.46405	0.10164	1.1473
0.10168	0.16922	0.10172	0.24465	0.10172	0.4295	0.10172	1.10999
0.10176	0.17034	0.10181	0.26406	0.10181	0.3966	0.10181	1.07297
0.10185	0.17139	0.10189	0.28082	0.10189	0.36552	0.10189	1.03636
0.10193	0.17237	0.10197	0.29527	0.10197	0.33681	0.10197	1.00015
0.10201	0.17326	0.10206	0.30704	0.10206	0.31072	0.10206	0.96424
0.1021	0.17406	0.10214	0.31647	0.10214	0.28768	0.10214	0.92918
0.10218	0.17479	0.10223	0.32347	0.10223	0.26817	0.10223	0.89447
0.10227	0.17545	0.10231	0.32829	0.10231	0.25265	0.10231	0.86054
0.10235	0.17605	0.10239	0.33096	0.10239	0.24151	0.10239	0.8274
0.10243	0.17661	0.10248	0.33161	0.10248	0.23488	0.10248	0.7951
0.10252	0.17713	0.10256	0.33047	0.10256	0.23274	0.10256	0.76365
0.1026	0.17761	0.10265	0.32765	0.10265	0.23481	0.10265	0.73323
0.10269	0.17806	0.10273	0.32326	0.10273	0.24068	0.10273	0.70403
0.10277	0.17849	0.10281	0.31778	0.10281	0.24959	0.10281	0.67591
0.10285	0.17888	0.1029	0.31117	0.1029	0.26091	0.1029	0.64905
0.10294	0.17926	0.10298	0.30381	0.10298	0.27383	0.10298	0.62357
0.10302	0.17962	0.10307	0.29568	0.10307	0.28795	0.10307	0.59973
0.10311	0.17995	0.10315	0.28707	0.10315	0.30268	0.10315	0.57724
0.10319	0.18026	0.10323	0.27811	0.10323	0.31785	0.10323	0.55666
0.10327	0.18054	0.10332	0.26912	0.10332	0.33306	0.10332	0.53778
0.10336	0.18081	0.1034	0.25998	0.1034	0.34806	0.1034	0.52083
0.10344	0.18105	0.10349	0.25124	0.10349	0.36251	0.10349	0.50585
0.10353	0.18128	0.10357	0.24288	0.10357	0.37656	0.10357	0.49291
0.10361	0.18149	0.10365	0.23484	0.10365	0.38999	0.10365	0.48209
0.10369	0.18169	0.10374	0.2273	0.10374	0.40262	0.10374	0.47332
0.10378	0.18187	0.10382	0.22017	0.10382	0.41458	0.10382	0.46661
0.10386	0.18204	0.10391	0.21383	0.10391	0.42546	0.10391	0.46196
0.10395	0.1822	0.10399	0.20793	0.10399	0.43565	0.10399	0.45929
0.10403	0.18235	0.10407	0.20282	0.10407	0.44472	0.10407	0.45854
0.10411	0.1825	0.10416	0.19828	0.10416	0.45288	0.10416	0.45945
0.1042	0.18263	0.10424	0.19429	0.10424	0.46011	0.10424	0.46196
0.10428	0.18276	0.10433	0.19068	0.10433	0.46654	0.10433	0.46594
0.10437	0.18288	0.10441	0.18774	0.10441	0.47183	0.10441	0.47116
0.10445	0.18299	0.10449	0.18525	0.10449	0.47607	0.10449	0.4775
0.10453	0.18309	0.10458	0.18316	0.10458	0.47956	0.10458	0.48479
0.10462	0.18319	0.10466	0.18137	0.10466	0.48214	0.10466	0.49286
0.1047	0.18329	0.10475	0.17997	0.10475	0.48367	0.10475	0.50152
0.10479	0.18337	0.10483	0.17884	0.10483	0.48442	0.10483	0.51069
0.10487	0.18345	0.10491	0.17797	0.10491	0.48417	0.10491	0.52021
0.10495	0.18353	0.105	0.17726	0.105	0.4834	0.105	0.52999
0.10504	0.1836	0.10508	0.17672	0.10508	0.48164	0.10508	0.5399
0.10512	0.18366	0.10517	0.17635	0.10517	0.47912	0.10517	0.54985
0.10521	0.18372	0.10525	0.17607	0.10525	0.47605	0.10525	0.55977
0.10529	0.18378	0.10533	0.17591	0.10533	0.47222	0.10533	0.56956
0.10537	0.18383	0.10542	0.17583	0.10542	0.46776	0.10542	0.57914
0.10546	0.18388	0.1055	0.17582	0.1055	0.4626	0.1055	0.58845
0.10554	0.18393	0.10559	0.17584	0.10559	0.45699	0.10559	0.5976
0.10563	0.18398	0.10567	0.17587	0.10567	0.45091	0.10567	0.60636
0.10571	0.18402	0.10575	0.17595	0.10575	0.44436	0.10575	0.61471
0.10579	0.18406	0.10584	0.17602	0.10584	0.43741	0.10584	0.62266
0.10588	0.18409	0.10592	0.17611	0.10592	0.43006	0.10592	0.63015
0.10596	0.18413	0.10601	0.1762	0.10601	0.42242	0.10601	0.63718
0.10605	0.18416	0.10609	0.17629	0.10609	0.41448	0.10609	0.6437
0.10613	0.18419	0.10617	0.17636	0.10617	0.40629	0.10617	0.64978
0.10621	0.18422	0.10626	0.17642	0.10626	0.39789	0.10626	0.65539
0.1063	0.18425	0.10634	0.17648	0.10634	0.38936	0.10634	0.6603
0.10638	0.18427	0.10643	0.17652	0.10643	0.38069	0.10643	0.6649
0.10647	0.1843	0.10651	0.17655	0.10651	0.37195	0.10651	0.66889
0.10655	0.18432	0.10659	0.17657	0.10659	0.36314	0.10659	0.67227
0.10663	0.18434	0.10668	0.17658	0.10668	0.35431	0.10668	0.67516
0.10672	0.18436	0.10676	0.17658	0.10676	0.34549	0.10676	0.67751
0.1068	0.18437	0.10685	0.17657	0.10685	0.33672	0.10685	0.67931
0.10689	0.18439	0.10693	0.17656	0.10693	0.32802	0.10693	0.6806
0.10697	0.18441	0.10701	0.17656	0.10701	0.31943	0.10701	0.68137
0.10705	0.18442	0.1071	0.17654	0.1071	0.31097	0.1071	0.68162
0.10714	0.18443	0.10718	0.17653	0.10718	0.30272	0.10718	0.68136
0.10722	0.18445	0.10727	0.17652	0.10727	0.29459	0.10727	0.68056
0.10731	0.18446	0.10735	0.17652	0.10735	0.28669	0.10735	0.67931
0.10739	0.18447	0.10743	0.17653	0.10743	0.27901	0.10743	0.67757
0.10747	0.18448	0.10752	0.17654	0.10752	0.27159	0.10752	0.67535
0.10756	0.18449	0.1076	0.17655	0.1076	0.2644	0.1076	0.67267
0.10764	0.1845	0.10769	0.17658	0.10769	0.2575	0.10769	0.66951
0.10773	0.18451	0.10777	0.17661	0.10777	0.2509	0.10777	0.66596
0.10781	0.18452	0.10785	0.17665	0.10785	0.24459	0.10785	0.66197
0.10789	0.18453	0.10794	0.1767	0.10794	0.23855	0.10794	0.65759
0.10798	0.18454	0.10802	0.17676	0.10802	0.23289	0.10802	0.6528
0.10806	0.18454	0.10811	0.17683	0.10811	0.22752	0.10811	0.64766
0.10815	0.18455	0.10819	0.17691	0.10819	0.22241	0.10819	0.64218
0.10823	0.18455	0.10827	0.177	0.10827	0.21766	0.10827	0.6363
0.10831	0.18456	0.10836	0.17708	0.10836	0.21326	0.10836	0.6301
0.1084	0.18457	0.10844	0.17718	0.10844	0.20911	0.10844	0.62361
0.10848	0.18457	0.10853	0.17729	0.10853	0.20528	0.10853	0.61684
0.10857	0.18457	0.10861	0.1774	0.10861	0.20174	0.10861	0.60975
0.10865	0.18458	0.10869	0.17751	0.10869	0.1985	0.10869	0.60245
0.10873	0.18458	0.10878	0.17763	0.10878	0.19553	0.10878	0.59483
0.10882	0.18459	0.10886	0.17775	0.10886	0.19282	0.10886	0.58702
0.1089	0.18459	0.10895	0.17788	0.10895	0.19038	0.10895	0.57902
0.10899	0.1846	0.10903	0.17802	0.10903	0.18817	0.10903	0.57084
0.10907	0.1846	0.10911	0.17814	0.10911	0.18618	0.10911	0.56246
0.10915	0.1846	0.1092	0.17827	0.1092	0.18441	0.1092	0.55389
0.10924	0.1846	0.10928	0.17841	0.10928	0.18283	0.10928	0.54525
0.10932	0.18461	0.10937	0.17854	0.10937	0.18144	0.10937	0.53644
0.10941	0.18461	0.10945	0.17867	0.10945	0.18024	0.10945	0.5275
0.10949	0.18461	0.10953	0.1788	0.10953	0.17917	0.10953	0.5185
0.10957	0.18461	0.10962	0.17894	0.10962	0.17825	0.10962	0.50942
0.10966	0.18461	0.1097	0.17907	0.1097	0.17747	0.1097	0.50029
0.10974	0.18461	0.10979	0.1792	0.10979	0.17683	0.10979	0.49108
0.10983	0.18461	0.10987	0.17932	0.10987	0.17629	0.10987	0.4819
0.10991	0.18462	0.10995	0.17945	0.10995	0.17586	0.10995	0.47268
0.10999	0.18462	0.11004	0.17958	0.11004	0.17553	0.11004	0.46343
0.11008	0.18462	0.11012	0.1797	0.11012	0.17529	0.11012	0.45423
0.11016	0.18462	0.11021	0.17983	0.11021	0.17512	0.11021	0.44505
0.11025	0.18462	0.11029	0.17995	0.11029	0.17502	0.11029	0.43592
0.11033	0.18462	0.11037	0.18006	0.11037	0.17498	0.11037	0.42682
0.11041	0.18462	0.11046	0.18018	0.11046	0.17501	0.11046	0.41781
0.1105	0.18462	0.11054	0.18029	0.11054	0.17507	0.11054	0.40887
0.11058	0.18462	0.11063	0.1804	0.11063	0.17518	0.11063	0.40005
0.11067	0.18462	0.11071	0.18051	0.11071	0.17533	0.11071	0.39132
0.11075	0.18462	0.11079	0.18062	0.11079	0.17552	0.11079	0.3827
0.11083	0.18462	0.11088	0.18072	0.11088	0.17573	0.11088	0.3742
0.11092	0.18462	0.11096	0.18082	0.11096	0.17596	0.11096	0.36585
0.111	0.18462	0.11105	0.18092	0.11105	0.17621	0.11105	0.35764
0.11109	0.18462	0.11113	0.18102	0.11113	0.17648	0.11113	0.34959
0.11117	0.18462	0.11121	0.18111	0.11121	0.17676	0.11121	0.3417
0.11125	0.18462	0.1113	0.18121	0.1113	0.17706	0.1113	0.33396
0.11134	0.18461	0.11138	0.18129	0.11138	0.17736	0.11138	0.32641
0.11142	0.18461	0.11147	0.18138	0.11147	0.17765	0.11147	0.31903
0.11151	0.18461	0.11155	0.18146	0.11155	0.17796	0.11155	0.31185
0.11159	0.18461	0.11163	0.18155	0.11163	0.17827	0.11163	0.30487
0.11167	0.18461	0.11172	0.18162	0.11172	0.17856	0.11172	0.29809
0.11176	0.18461	0.1118	0.1817	0.1118	0.17885	0.1118	0.29149
0.11184	0.18461	0.11189	0.18178	0.11189	0.17914	0.11189	0.28513
0.11193	0.18461	0.11197	0.18185	0.11197	0.17942	0.11197	0.27898
0.11201	0.18461	0.11205	0.18192	0.11205	0.1797	0.11205	0.27301
0.11209	0.1846	0.11214	0.18199	0.11214	0.17996	0.11214	0.26728
0.11218	0.1846	0.11222	0.18205	0.11222	0.18021	0.11222	0.26177
0.11226	0.1846	0.11231	0.18212	0.11231	0.18044	0.11231	0.25648
0.11235	0.1846	0.11239	0.18218	0.11239	0.18068	0.11239	0.2514
0.11243	0.18459	0.11247	0.18224	0.11247	0.18089	0.11247	0.24655
0.11251	0.18459	0.11256	0.1823	0.11256	0.1811	0.11256	0.24188
0.1126	0.18459	0.11264	0.18235	0.11264	0.18129	0.11264	0.23746
0.11268	0.18459	0.11273	0.1824	0.11273	0.18147	0.11273	0.23324
0.11277	0.18459	0.11281	0.18246	0.11281	0.18163	0.11281	0.22925
0.11285	0.18458	0.11289	0.18251	0.11289	0.18179	0.11289	0.22546
0.11293	0.18458	0.11298	0.18255	0.11298	0.18194	0.11298	0.2219
0.11302	0.18458	0.11306	0.18261	0.11306	0.18207	0.11306	0.21849
0.1131	0.18458	0.11315	0.18265	0.11315	0.1822	0.11315	0.2153
0.11319	0.18457	0.11323	0.18269	0.11323	0.18231	0.11323	0.21231
0.11327	0.18457	0.11331	0.18274	0.11331	0.18242	0.11331	0.2095
0.11335	0.18457	0.1134	0.18278	0.1134	0.18251	0.1134	0.20688
0.11344	0.18456	0.11348	0.18282	0.11348	0.1826	0.11348	0.20443
0.11352	0.18456	0.11357	0.18286	0.11357	0.18268	0.11357	0.20215
0.11361	0.18456	0.11365	0.1829	0.11365	0.18276	0.11365	0.20005
0.11369	0.18455	0.11373	0.18294	0.11373	0.18283	0.11373	0.19809
0.11377	0.18455	0.11382	0.18297	0.11382	0.18289	0.11382	0.19629
0.11386	0.18455	0.1139	0.18301	0.1139	0.18295	0.1139	0.19464
0.11394	0.18454	0.11399	0.18305	0.11399	0.183	0.11399	0.19313
0.11403	0.18454	0.11407	0.18308	0.11407	0.18305	0.11407	0.19176
0.11411	0.18454	0.11415	0.18312	0.11415	0.1831	0.11415	0.19051
0.11419	0.18453	0.11424	0.18315	0.11424	0.18314	0.11424	0.18939
0.11428	0.18453	0.11432	0.18318	0.11432	0.18319	0.11432	0.18839
0.11436	0.18452	0.11441	0.18321	0.11441	0.18323	0.11441	0.1875
0.11445	0.18452	0.11449	0.18325	0.11449	0.18327	0.11449	0.18671
0.11453	0.18452	0.11457	0.18328	0.11457	0.18331	0.11457	0.18602
0.11461	0.18451	0.11466	0.18331	0.11466	0.18334	0.11466	0.18543
0.1147	0.18451	0.11474	0.18334	0.11474	0.18338	0.11474	0.18492
0.11478	0.1845	0.11483	0.18337	0.11483	0.18342	0.11483	0.1845
0.11487	0.1845	0.11491	0.1834	0.11491	0.18345	0.11491	0.18417
0.11495	0.1845	0.11499	0.18343	0.11499	0.18349	0.11499	0.18388
0.11503	0.18449	0.11508	0.18345	0.11508	0.18353	0.11508	0.18369
0.11512	0.18449	0.11516	0.18348	0.11516	0.18357	0.11516	0.18357
0.1152	0.18448	0.11525	0.18351	0.11525	0.18361	0.11525	0.1835
0.11529	0.18447	0.11533	0.18354	0.11533	0.18366	0.11533	0.18348
0.11537	0.18447	0.11541	0.18356	0.11541	0.1837	0.11541	0.18351
0.11545	0.18446	0.1155	0.18358	0.1155	0.18375	0.1155	0.18362
0.11554	0.18446	0.11558	0.18361	0.11558	0.1838	0.11558	0.18374
0.11562	0.18445	0.11567	0.18363	0.11567	0.18385	0.11567	0.18392
0.11571	0.18445	0.11575	0.18365	0.11575	0.1839	0.11575	0.18414
0.11579	0.18444	0.11583	0.18368	0.11583	0.18397	0.11583	0.18438
0.11587	0.18444	0.11592	0.1837	0.11592	0.18403	0.11592	0.18467
0.11596	0.18443	0.116	0.18372	0.116	0.18409	0.116	0.18498
0.11604	0.18443	0.11609	0.18374	0.11609	0.18416	0.11609	0.18532
0.11613	0.18442	0.11617	0.18375	0.11617	0.18423	0.11617	0.18569
0.11621	0.18442	0.11625	0.18377	0.11625	0.18431	0.11625	0.18607
0.11629	0.18441	0.11634	0.18379	0.11634	0.18438	0.11634	0.18648
0.11638	0.1844	0.11642	0.18381	0.11642	0.18446	0.11642	0.1869
0.11646	0.1844	0.11651	0.18382	0.11651	0.18454	0.11651	0.18734
0.11655	0.18439	0.11659	0.18383	0.11659	0.18463	0.11659	0.18779
0.11663	0.18438	0.11667	0.18384	0.11667	0.18472	0.11667	0.18825
0.11671	0.18438	0.11676	0.18386	0.11676	0.18481	0.11676	0.18872
0.1168	0.18437	0.11684	0.18387	0.11684	0.1849	0.11684	0.1892
0.11688	0.18436	0.11693	0.18388	0.11693	0.18501	0.11693	0.18968
0.11697	0.18436	0.11701	0.18389	0.11701	0.1851	0.11701	0.19017
0.11705	0.18435	0.11709	0.18389	0.11709	0.18521	0.11709	0.19067
0.11713	0.18434	0.11718	0.1839	0.11718	0.18531	0.11718	0.19116
0.11722	0.18434	0.11726	0.18391	0.11726	0.18542	0.11726	0.19165
0.1173	0.18433	0.11735	0.18392	0.11735	0.18552	0.11735	0.19214
0.11739	0.18432	0.11743	0.18392	0.11743	0.18564	0.11743	0.19264
0.11747	0.18431	0.11751	0.18392	0.11751	0.18575	0.11751	0.19312
0.11755	0.18431	0.1176	0.18393	0.1176	0.18586	0.1176	0.19361
0.11764	0.1843	0.11768	0.18393	0.11768	0.18598	0.11768	0.19409
0.11772	0.18429	0.11777	0.18394	0.11777	0.1861	0.11777	0.19456
0.11781	0.18428	0.11785	0.18394	0.11785	0.18621	0.11785	0.19503
0.11789	0.18427	0.11793	0.18394	0.11793	0.18633	0.11793	0.19549
0.11797	0.18427	0.11802	0.18394	0.11802	0.18645	0.11802	0.19593
0.11806	0.18426	0.1181	0.18395	0.1181	0.18658	0.1181	0.19637
0.11814	0.18425	0.11819	0.18395	0.11819	0.1867	0.11819	0.19681
0.11823	0.18424	0.11827	0.18395	0.11827	0.18682	0.11827	0.19723
0.11831	0.18423	0.11835	0.18395	0.11835	0.18694	0.11835	0.19765
0.11839	0.18422	0.11844	0.18396	0.11844	0.18706	0.11844	0.19805
0.11848	0.18422	0.11852	0.18395	0.11852	0.18719	0.11852	0.19844
0.11856	0.18421	0.11861	0.18396	0.11861	0.18731	0.11861	0.19882
0.11865	0.1842	0.11869	0.18396	0.11869	0.18744	0.11869	0.19919
0.11873	0.18419	0.11877	0.18396	0.11877	0.18756	0.11877	0.19954
0.11881	0.18418	0.11886	0.18397	0.11886	0.18769	0.11886	0.1999
0.1189	0.18417	0.11894	0.18397	0.11894	0.18781	0.11894	0.20023
0.11898	0.18416	0.11903	0.18397	0.11903	0.18793	0.11903	0.20055
0.11907	0.18415	0.11911	0.18398	0.11911	0.18805	0.11911	0.20086
0.11915	0.18414	0.11919	0.18398	0.11919	0.18818	0.11919	0.20115
0.11923	0.18413	0.11928	0.18398	0.11928	0.1883	0.11928	0.20144
0.11932	0.18412	0.11936	0.18398	0.11936	0.18842	0.11936	0.20171
0.1194	0.18411	0.11945	0.18399	0.11945	0.18855	0.11945	0.20197
0.11949	0.1841	0.11953	0.18399	0.11953	0.18867	0.11953	0.20222
0.11957	0.18409	0.11961	0.18399	0.11961	0.18879	0.11961	0.20245
0.11965	0.18408	0.1197	0.18399	0.1197	0.18891	0.1197	0.20268
0.11974	0.18407	0.11978	0.184	0.11978	0.18903	0.11978	0.20289
0.11982	0.18406	0.11987	0.184	0.11987	0.18915	0.11987	0.2031
0.11991	0.18405	0.11995	0.184	0.11995	0.18926	0.11995	0.20329
0.11999	0.18404	0.12003	0.184	0.12003	0.18938	0.12003	0.20347
0.12007	0.18403	0.12012	0.184	0.12012	0.1895	0.12012	0.20364
0.12016	0.18402	0.1202	0.18401	0.1202	0.18961	0.1202	0.2038
0.12024	0.18401	0.12029	0.184	0.12029	0.18972	0.12029	0.20395
0.12033	0.184	0.12037	0.18401	0.12037	0.18984	0.12037	0.20409
0.12041	0.18399	0.12045	0.18401	0.12045	0.18995	0.12045	0.20423
0.12049	0.18398	0.12054	0.184	0.12054	0.19005	0.12054	0.20435
0.12058	0.18397	0.12062	0.18401	0.12062	0.19016	0.12062	0.20446
0.12066	0.18395	0.12071	0.184	0.12071	0.19027	0.12071	0.20457
0.12075	0.18394	0.12079	0.184	0.12079	0.19038	0.12079	0.20467
0.12083	0.18393	0.12087	0.184	0.12087	0.19048	0.12087	0.20476
0.12091	0.18392	0.12096	0.184	0.12096	0.19059	0.12096	0.20485
0.121	0.18391	0.12104	0.18399	0.12104	0.19069	0.12104	0.20493
0.12108	0.18389	0.12113	0.18399	0.12113	0.19079	0.12113	0.205
0.12117	0.18388	0.12121	0.18398	0.12121	0.19089	0.12121	0.20506
0.12125	0.18387	0.12129	0.18398	0.12129	0.19099	0.12129	0.20513
0.12133	0.18386	0.12138	0.18397	0.12138	0.19109	0.12138	0.20519
0.12142	0.18385	0.12146	0.18396	0.12146	0.19118	0.12146	0.20524
0.1215	0.18383	0.12155	0.18396	0.12155	0.19128	0.12155	0.20528
0.12159	0.18382	0.12163	0.18395	0.12163	0.19137	0.12163	0.20533
0.12167	0.18381	0.12171	0.18395	0.12171	0.19146	0.12171	0.20537
0.12175	0.1838	0.1218	0.18394	0.1218	0.19155	0.1218	0.2054
0.12184	0.18378	0.12188	0.18393	0.12188	0.19164	0.12188	0.20544
0.12192	0.18377	0.12197	0.18392	0.12197	0.19172	0.12197	0.20547
0.12201	0.18376	0.12205	0.18392	0.12205	0.19181	0.12205	0.20549
0.12209	0.18374	0.12213	0.18391	0.12213	0.1919	0.12213	0.20552
0.12217	0.18373	0.12222	0.1839	0.12222	0.19198	0.12222	0.20554
0.12226	0.18371	0.1223	0.18389	0.1223	0.19206	0.1223	0.20556
0.12234	0.1837	0.12239	0.18388	0.12239	0.19214	0.12239	0.20559
0.12243	0.18369	0.12247	0.18388	0.12247	0.19221	0.12247	0.2056
0.12251	0.18367	0.12255	0.18387	0.12255	0.19229	0.12255	0.20562
0.12259	0.18366	0.12264	0.18386	0.12264	0.19236	0.12264	0.20564
0.12268	0.18365	0.12272	0.18386	0.12272	0.19243	0.12272	0.20566
0.12276	0.18363	0.12281	0.18385	0.12281	0.19251	0.12281	0.20567
0.12285	0.18362	0.12289	0.18384	0.12289	0.19258	0.12289	0.20569
0.12293	0.1836	0.12297	0.18383	0.12297	0.19264	0.12297	0.2057
0.12301	0.18359	0.12306	0.18383	0.12306	0.19271	0.12306	0.20572
0.1231	0.18357	0.12314	0.18383	0.12314	0.19277	0.12314	0.20574
0.12318	0.18356	0.12323	0.18382	0.12323	0.19284	0.12323	0.20575
0.12327	0.18354	0.12331	0.18382	0.12331	0.1929	0.12331	0.20577
0.12335	0.18353	0.12339	0.18381	0.12339	0.19295	0.12339	0.20579
0.12343	0.18351	0.12348	0.1838	0.12348	0.19301	0.12348	0.20581
0.12352	0.1835	0.12356	0.1838	0.12356	0.19307	0.12356	0.20583
0.1236	0.18348	0.12365	0.18379	0.12365	0.19312	0.12365	0.20586
0.12369	0.18347	0.12373	0.18379	0.12373	0.19317	0.12373	0.20588
0.12377	0.18345	0.12381	0.18378	0.12381	0.19322	0.12381	0.2059
0.12385	0.18343	0.1239	0.18378	0.1239	0.19327	0.1239	0.20593
0.12394	0.18342	0.12398	0.18377	0.12398	0.19332	0.12398	0.20596
0.12402	0.1834	0.12407	0.18377	0.12407	0.19337	0.12407	0.20599
0.12411	0.18339	0.12415	0.18377	0.12415	0.19341	0.12415	0.20602
0.12419	0.18337	0.12423	0.18376	0.12423	0.19345	0.12423	0.20605
0.12427	0.18336	0.12432	0.18376	0.12432	0.19349	0.12432	0.20609
0.12436	0.18334	0.1244	0.18375	0.1244	0.19354	0.1244	0.20612
0.12444	0.18332	0.12449	0.18375	0.12449	0.19357	0.12449	0.20616
0.12453	0.18331	0.12457	0.18374	0.12457	0.19361	0.12457	0.20621
0.12461	0.18329	0.12465	0.18374	0.12465	0.19365	0.12465	0.20625
0.12469	0.18327	0.12474	0.18373	0.12474	0.19368	0.12474	0.20629
0.12478	0.18326	0.12482	0.18372	0.12482	0.19372	0.12482	0.20634
0.12486	0.18324	0.12491	0.18372	0.12491	0.19375	0.12491	0.20639
0.12495	0.18322	0.12499	0.18371	0.12499	0.19378	0.12499	0.20644
0.12503	0.1832	0.12507	0.1837	0.12507	0.19382	0.12507	0.2065
0.12511	0.18318	0.12516	0.18369	0.12516	0.19385	0.12516	0.20655
0.1252	0.18317	0.12524	0.18369	0.12524	0.19388	0.12524	0.20661
0.12528	0.18315	0.12533	0.18368	0.12533	0.1939	0.12533	0.20667
0.12537	0.18313	0.12541	0.18367	0.12541	0.19393	0.12541	0.20673
0.12545	0.18311	0.12549	0.18366	0.12549	0.19396	0.12549	0.20679
0.12553	0.1831	0.12558	0.18365	0.12558	0.19398	0.12558	0.20686
0.12562	0.18308	0.12566	0.18364	0.12566	0.19401	0.12566	0.20692
0.1257	0.18306	0.12575	0.18363	0.12575	0.19403	0.12575	0.207
0.12579	0.18304	0.12583	0.18362	0.12583	0.19406	0.12583	0.20707
0.12587	0.18302	0.12591	0.1836	0.12591	0.19408	0.12591	0.20714
0.12595	0.18301	0.126	0.1836	0.126	0.1941	0.126	0.20721
0.12604	0.18299	0.12608	0.18358	0.12608	0.19412	0.12608	0.20729
0.12612	0.18297	0.12617	0.18357	0.12617	0.19414	0.12617	0.20737
0.12621	0.18295	0.12625	0.18356	0.12625	0.19417	0.12625	0.20745
0.12629	0.18293	0.12633	0.18355	0.12633	0.19419	0.12633	0.20753
0.12637	0.18291	0.12642	0.18354	0.12642	0.19421	0.12642	0.20761
0.12646	0.18289	0.1265	0.18353	0.1265	0.19423	0.1265	0.2077
0.12654	0.18287	0.12659	0.18352	0.12659	0.19425	0.12659	0.20778
0.12663	0.18285	0.12667	0.1835	0.12667	0.19427	0.12667	0.20787
0.12671	0.18283	0.12675	0.18349	0.12675	0.19428	0.12675	0.20796
0.12679	0.18281	0.12684	0.18348	0.12684	0.19431	0.12684	0.20805
0.12688	0.18279	0.12692	0.18347	0.12692	0.19432	0.12692	0.20814
0.12696	0.18277	0.12701	0.18346	0.12701	0.19434	0.12701	0.20823
0.12705	0.18275	0.12709	0.18345	0.12709	0.19436	0.12709	0.20832
0.12713	0.18273	0.12717	0.18344	0.12717	0.19437	0.12717	0.20842
0.12721	0.18271	0.12726	0.18344	0.12726	0.19439	0.12726	0.20851
0.1273	0.18269	0.12734	0.18342	0.12734	0.19441	0.12734	0.2086
0.12738	0.18267	0.12743	0.18341	0.12743	0.19443	0.12743	0.2087
0.12747	0.18265	0.12751	0.1834	0.12751	0.19444	0.12751	0.20879
0.12755	0.18263	0.12759	0.1834	0.12759	0.19446	0.12759	0.20889
0.12763	0.18261	0.12768	0.18339	0.12768	0.19448	0.12768	0.20899
0.12772	0.18259	0.12776	0.18338	0.12776	0.1945	0.12776	0.20909
0.1278	0.18257	0.12785	0.18337	0.12785	0.19452	0.12785	0.20919
0.12789	0.18255	0.12793	0.18336	0.12793	0.19453	0.12793	0.20929
0.12797	0.18253	0.12801	0.18336	0.12801	0.19455	0.12801	0.20939
0.12805	0.1825	0.1281	0.18335	0.1281	0.19457	0.1281	0.20949
0.12814	0.18248	0.12818	0.18334	0.12818	0.19459	0.12818	0.2096
0.12822	0.18246	0.12827	0.18334	0.12827	0.19461	0.12827	0.2097
0.12831	0.18244	0.12835	0.18333	0.12835	0.19463	0.12835	0.2098
0.12839	0.18242	0.12843	0.18332	0.12843	0.19465	0.12843	0.20991
0.12847	0.1824	0.12852	0.18331	0.12852	0.19467	0.12852	0.21001
0.12856	0.18238	0.1286	0.18331	0.1286	0.19469	0.1286	0.21012
0.12864	0.18235	0.12869	0.1833	0.12869	0.1947	0.12869	0.21022
0.12873	0.18233	0.12877	0.18329	0.12877	0.19472	0.12877	0.21033
0.12881	0.18231	0.12885	0.18328	0.12885	0.19474	0.12885	0.21044
0.12889	0.18229	0.12894	0.18328	0.12894	0.19476	0.12894	0.21054
0.12898	0.18227	0.12902	0.18327	0.12902	0.19478	0.12902	0.21065
0.12906	0.18224	0.12911	0.18326	0.12911	0.1948	0.12911	0.21076
0.12915	0.18222	0.12919	0.18325	0.12919	0.19483	0.12919	0.21087
0.12923	0.1822	0.12927	0.18324	0.12927	0.19485	0.12927	0.21098
0.12931	0.18217	0.12936	0.18323	0.12936	0.19486	0.12936	0.21109
0.1294	0.18215	0.12944	0.18322	0.12944	0.19489	0.12944	0.2112
0.12948	0.18213	0.12953	0.18321	0.12953	0.19491	0.12953	0.21131
0.12957	0.1821	0.12961	0.1832	0.12961	0.19493	0.12961	0.21142
0.12965	0.18208	0.12969	0.18318	0.12969	0.19495	0.12969	0.21153
0.12973	0.18206	0.12978	0.18317	0.12978	0.19497	0.12978	0.21164
0.12982	0.18204	0.12986	0.18316	0.12986	0.195	0.12986	0.21175
0.1299	0.18201	0.12995	0.18315	0.12995	0.19502	0.12995	0.21186
0.12999	0.18199	0.13003	0.18313	0.13003	0.19504	0.13003	0.21197
0.13007	0.18197	0.13011	0.18312	0.13011	0.19506	0.13011	0.21208
0.13015	0.18194	0.1302	0.18311	0.1302	0.19508	0.1302	0.21219
0.13024	0.18192	0.13028	0.1831	0.13028	0.1951	0.13028	0.21231
0.13032	0.18189	0.13037	0.18308	0.13037	0.19512	0.13037	0.21242
0.13041	0.18187	0.13045	0.18307	0.13045	0.19514	0.13045	0.21253
0.13049	0.18184	0.13053	0.18305	0.13053	0.19516	0.13053	0.21264
0.13057	0.18182	0.13062	0.18304	0.13062	0.19518	0.13062	0.21275
0.13066	0.18179	0.1307	0.18303	0.1307	0.1952	0.1307	0.21286
0.13074	0.18177	0.13079	0.18302	0.13079	0.19521	0.13079	0.21297
0.13083	0.18175	0.13087	0.183	0.13087	0.19523	0.13087	0.21308
0.13091	0.18172	0.13095	0.18299	0.13095	0.19525	0.13095	0.21319
0.13099	0.1817	0.13104	0.18297	0.13104	0.19527	0.13104	0.21329
0.13108	0.18167	0.13112	0.18296	0.13112	0.19528	0.13112	0.2134
0.13116	0.18165	0.13121	0.18295	0.13121	0.1953	0.13121	0.21351
0.13125	0.18162	0.13129	0.18294	0.13129	0.19531	0.13129	0.21362
0.13133	0.1816	0.13137	0.18292	0.13137	0.19533	0.13137	0.21373
0.13141	0.18157	0.13146	0.18291	0.13146	0.19534	0.13146	0.21383
0.1315	0.18155	0.13154	0.1829	0.13154	0.19535	0.13154	0.21393
0.13158	0.18152	0.13163	0.18289	0.13163	0.19537	0.13163	0.21404
0.13167	0.1815	0.13171	0.18288	0.13171	0.19538	0.13171	0.21414
0.13175	0.18147	0.13179	0.18287	0.13179	0.19539	0.13179	0.21424
0.13183	0.18144	0.13188	0.18286	0.13188	0.1954	0.13188	0.21434
0.13192	0.18142	0.13196	0.18285	0.13196	0.19541	0.13196	0.21444
0.132	0.18139	0.13205	0.18284	0.13205	0.19541	0.13205	0.21454
0.13209	0.18137	0.13213	0.18283	0.13213	0.19542	0.13213	0.21464
0.13217	0.18134	0.13221	0.18283	0.13221	0.19543	0.13221	0.21474
0.13225	0.18131	0.1323	0.18282	0.1323	0.19543	0.1323	0.21484
0.13234	0.18129	0.13238	0.18281	0.13238	0.19544	0.13238	0.21493
0.13242	0.18126	0.13247	0.1828	0.13247	0.19544	0.13247	0.21503
0.13251	0.18123	0.13255	0.18279	0.13255	0.19545	0.13255	0.21512
0.13259	0.18121	0.13263	0.18278	0.13263	0.19545	0.13263	0.21521
0.13267	0.18118	0.13272	0.18278	0.13272	0.19545	0.13272	0.2153
0.13276	0.18116	0.1328	0.18277	0.1328	0.19545	0.1328	0.21539
0.13284	0.18113	0.13289	0.18276	0.13289	0.19546	0.13289	0.21548
0.13293	0.1811	0.13297	0.18275	0.13297	0.19545	0.13297	0.21556
0.13301	0.18108	0.13305	0.18274	0.13305	0.19545	0.13305	0.21565
0.13309	0.18105	0.13314	0.18273	0.13314	0.19545	0.13314	0.21574
0.13318	0.18102	0.13322	0.18272	0.13322	0.19545	0.13322	0.21582
0.13326	0.18099	0.13331	0.18271	0.13331	0.19544	0.13331	0.2159
0.13335	0.18097	0.13339	0.1827	0.13339	0.19544	0.13339	0.21598
0.13343	0.18094	0.13347	0.18268	0.13347	0.19544	0.13347	0.21606
0.13351	0.18091	0.13356	0.18267	0.13356	0.19544	0.13356	0.21614
0.1336	0.18088	0.13364	0.18266	0.13364	0.19543	0.13364	0.21621
0.13368	0.18085	0.13373	0.18265	0.13373	0.19542	0.13373	0.21629
0.13377	0.18083	0.13381	0.18264	0.13381	0.19542	0.13381	0.21636
0.13385	0.1808	0.13389	0.18262	0.13389	0.19541	0.13389	0.21643
0.13393	0.18077	0.13398	0.18261	0.13398	0.1954	0.13398	0.21651
0.13402	0.18074	0.13406	0.18259	0.13406	0.1954	0.13406	0.21657
0.1341	0.18072	0.13415	0.18258	0.13415	0.19539	0.13415	0.21664
0.13419	0.18069	0.13423	0.18256	0.13423	0.19538	0.13423	0.2167
0.13427	0.18066	0.13431	0.18255	0.13431	0.19537	0.13431	0.21677
0.13435	0.18063	0.1344	0.18253	0.1344	0.19536	0.1344	0.21683
0.13444	0.1806	0.13448	0.18251	0.13448	0.19535	0.13448	0.21689
0.13452	0.18057	0.13457	0.1825	0.13457	0.19534	0.13457	0.21695
0.13461	0.18055	0.13465	0.18249	0.13465	0.19533	0.13465	0.21701
0.13469	0.18052	0.13473	0.18247	0.13473	0.19532	0.13473	0.21707
0.13477	0.18049	0.13482	0.18245	0.13482	0.19532	0.13482	0.21712
0.13486	0.18046	0.1349	0.18244	0.1349	0.1953	0.1349	0.21717
0.13494	0.18043	0.13499	0.18242	0.13499	0.19529	0.13499	0.21722
0.13503	0.1804	0.13507	0.18241	0.13507	0.19528	0.13507	0.21727
0.13511	0.18037	0.13515	0.1824	0.13515	0.19527	0.13515	0.21732
0.13519	0.18034	0.13524	0.18238	0.13524	0.19526	0.13524	0.21737
0.13528	0.18031	0.13532	0.18237	0.13532	0.19525	0.13532	0.21741
0.13536	0.18028	0.13541	0.18236	0.13541	0.19524	0.13541	0.21745
0.13545	0.18025	0.13549	0.18234	0.13549	0.19523	0.13549	0.2175
0.13553	0.18023	0.13557	0.18233	0.13557	0.19521	0.13557	0.21754
0.13561	0.1802	0.13566	0.18232	0.13566	0.1952	0.13566	0.21758
0.1357	0.18017	0.13574	0.1823	0.13574	0.19519	0.13574	0.21761
0.13578	0.18014	0.13583	0.18229	0.13583	0.19518	0.13583	0.21765
0.13587	0.18011	0.13591	0.18228	0.13591	0.19518	0.13591	0.21768
0.13595	0.18008	0.13599	0.18227	0.13599	0.19516	0.13599	0.21772
0.13603	0.18005	0.13608	0.18226	0.13608	0.19516	0.13608	0.21775
0.13612	0.18002	0.13616	0.18224	0.13616	0.19514	0.13616	0.21778
0.1362	0.17999	0.13625	0.18224	0.13625	0.19514	0.13625	0.21781
0.13629	0.17996	0.13633	0.18223	0.13633	0.19513	0.13633	0.21784
0.13637	0.17993	0.13641	0.18222	0.13641	0.19512	0.13641	0.21786
0.13645	0.1799	0.1365	0.18221	0.1365	0.19512	0.1365	0.21789
0.13654	0.17987	0.13658	0.1822	0.13658	0.19511	0.13658	0.21791
0.13662	0.17984	0.13667	0.18219	0.13667	0.1951	0.13667	0.21793
0.13671	0.17981	0.13675	0.18218	0.13675	0.1951	0.13675	0.21796
0.13679	0.17978	0.13683	0.18217	0.13683	0.19509	0.13683	0.21798
0.13687	0.17974	0.13692	0.18216	0.13692	0.19509	0.13692	0.218
0.13696	0.17971	0.137	0.18214	0.137	0.19508	0.137	0.21801
0.13704	0.17968	0.13709	0.18213	0.13709	0.19508	0.13709	0.21803
0.13713	0.17965	0.13717	0.18212	0.13717	0.19508	0.13717	0.21805
0.13721	0.17962	0.13725	0.18211	0.13725	0.19508	0.13725	0.21806
0.13729	0.17959	0.13734	0.1821	0.13734	0.19507	0.13734	0.21808
0.13738	0.17956	0.13742	0.18209	0.13742	0.19507	0.13742	0.21809
0.13746	0.17953	0.13751	0.18208	0.13751	0.19507	0.13751	0.2181
0.13755	0.1795	0.13759	0.18207	0.13759	0.19507	0.13759	0.21811
0.13763	0.17946	0.13767	0.18205	0.13767	0.19507	0.13767	0.21812
0.13771	0.17943	0.13776	0.18204	0.13776	0.19507	0.13776	0.21814
0.1378	0.1794	0.13784	0.18202	0.13784	0.19507	0.13784	0.21815
0.13788	0.17937	0.13793	0.18201	0.13793	0.19507	0.13793	0.21815
0.13797	0.17934	0.13801	0.182	0.13801	0.19507	0.13801	0.21816
0.13805	0.17931	0.13809	0.18198	0.13809	0.19507	0.13809	0.21817
0.13813	0.17928	0.13818	0.18197	0.13818	0.19507	0.13818	0.21818
0.13822	0.17924	0.13826	0.18195	0.13826	0.19507	0.13826	0.21818
0.1383	0.17921	0.13835	0.18193	0.13835	0.19507	0.13835	0.21819
0.13839	0.17918	0.13843	0.18191	0.13843	0.19507	0.13843	0.21819
0.13847	0.17915	0.13851	0.1819	0.13851	0.19508	0.13851	0.2182
0.13855	0.17912	0.1386	0.18188	0.1386	0.19508	0.1386	0.2182
0.13864	0.17908	0.13868	0.18187	0.13868	0.19508	0.13868	0.21821
0.13872	0.17905	0.13877	0.18185	0.13877	0.19509	0.13877	0.21821
0.13881	0.17902	0.13885	0.18183	0.13885	0.19509	0.13885	0.21821
0.13889	0.17899	0.13893	0.18182	0.13893	0.19509	0.13893	0.21822
0.13897	0.17895	0.13902	0.1818	0.13902	0.19509	0.13902	0.21822
0.13906	0.17892	0.1391	0.18178	0.1391	0.19509	0.1391	0.21822
0.13914	0.17889	0.13919	0.18177	0.13919	0.1951	0.13919	0.21823
0.13923	0.17886	0.13927	0.18175	0.13927	0.1951	0.13927	0.21823
0.13931	0.17882	0.13935	0.18174	0.13935	0.1951	0.13935	0.21823
0.13939	0.17879	0.13944	0.18172	0.13944	0.1951	0.13944	0.21823
0.13948	0.17876	0.13952	0.18171	0.13952	0.19511	0.13952	0.21824
0.13956	0.17872	0.13961	0.18169	0.13961	0.19511	0.13961	0.21824
0.13965	0.17869	0.13969	0.18168	0.13969	0.19511	0.13969	0.21824
0.13973	0.17866	0.13977	0.18166	0.13977	0.19511	0.13977	0.21825
0.13981	0.17863	0.13986	0.18165	0.13986	0.19511	0.13986	0.21825
0.1399	0.17859	0.13994	0.18164	0.13994	0.19511	0.13994	0.21825
0.13998	0.17856	0.14003	0.18162	0.14003	0.19511	0.14003	0.21826
0.14007	0.17853	0.14011	0.18161	0.14011	0.19511	0.14011	0.21826
0.14015	0.17849	0.14019	0.1816	0.14019	0.19511	0.14019	0.21826
0.14023	0.17846	0.14028	0.18158	0.14028	0.1951	0.14028	0.21827
0.14032	0.17843	0.14036	0.18157	0.14036	0.1951	0.14036	0.21827
0.1404	0.17839	0.14045	0.18156	0.14045	0.1951	0.14045	0.21828
0.14049	0.17836	0.14053	0.18155	0.14053	0.1951	0.14053	0.21828
0.14057	0.17833	0.14061	0.18154	0.14061	0.19509	0.14061	0.21829
0.14065	0.17829	0.1407	0.18153	0.1407	0.19509	0.1407	0.21829
0.14074	0.17826	0.14078	0.18151	0.14078	0.19508	0.14078	0.21831
0.14082	0.17822	0.14087	0.1815	0.14087	0.19507	0.14087	0.21831
0.14091	0.17819	0.14095	0.18149	0.14095	0.19507	0.14095	0.21832
0.14099	0.17816	0.14103	0.18148	0.14103	0.19506	0.14103	0.21833
0.14107	0.17812	0.14112	0.18146	0.14112	0.19505	0.14112	0.21834
0.14116	0.17809	0.1412	0.18145	0.1412	0.19504	0.1412	0.21835
0.14124	0.17805	0.14129	0.18144	0.14129	0.19503	0.14129	0.21836
0.14133	0.17802	0.14137	0.18143	0.14137	0.19502	0.14137	0.21837
0.14141	0.17799	0.14145	0.18142	0.14145	0.19501	0.14145	0.21839
0.14149	0.17795	0.14154	0.1814	0.14154	0.195	0.14154	0.2184
0.14158	0.17792	0.14162	0.18139	0.14162	0.19498	0.14162	0.21841
0.14166	0.17788	0.14171	0.18138	0.14171	0.19497	0.14171	0.21843
0.14175	0.17785	0.14179	0.18136	0.14179	0.19495	0.14179	0.21845
0.14183	0.17781	0.14187	0.18135	0.14187	0.19494	0.14187	0.21847
0.14191	0.17778	0.14196	0.18133	0.14196	0.19493	0.14196	0.21848
0.142	0.17774	0.14204	0.18132	0.14204	0.19491	0.14204	0.2185
0.14208	0.17771	0.14213	0.1813	0.14213	0.19489	0.14213	0.21852
0.14217	0.17767	0.14221	0.18129	0.14221	0.19488	0.14221	0.21854
0.14225	0.17764	0.14229	0.18127	0.14229	0.19486	0.14229	0.21857
0.14233	0.1776	0.14238	0.18125	0.14238	0.19484	0.14238	0.21859
0.14242	0.17757	0.14246	0.18124	0.14246	0.19483	0.14246	0.21862
0.1425	0.17753	0.14255	0.18122	0.14255	0.19481	0.14255	0.21864
0.14259	0.1775	0.14263	0.1812	0.14263	0.19479	0.14263	0.21867
0.14267	0.17746	0.14271	0.18118	0.14271	0.19477	0.14271	0.21869
0.14275	0.17743	0.1428	0.18116	0.1428	0.19475	0.1428	0.21872
0.14284	0.17739	0.14288	0.18115	0.14288	0.19473	0.14288	0.21875
0.14292	0.17736	0.14297	0.18113	0.14297	0.19471	0.14297	0.21878
0.14301	0.17732	0.14305	0.18111	0.14305	0.19469	0.14305	0.21881
0.14309	0.17729	0.14313	0.1811	0.14313	0.19467	0.14313	0.21884
0.14317	0.17725	0.14322	0.18108	0.14322	0.19466	0.14322	0.21887
0.14326	0.17721	0.1433	0.18105	0.1433	0.19464	0.1433	0.2189
0.14334	0.17718	0.14339	0.18104	0.14339	0.19462	0.14339	0.21894
0.14343	0.17714	0.14347	0.18102	0.14347	0.1946	0.14347	0.21897
0.14351	0.17711	0.14355	0.18101	0.14355	0.19458	0.14355	0.219
0.14359	0.17707	0.14364	0.18099	0.14364	0.19456	0.14364	0.21904
0.14368	0.17704	0.14372	0.18097	0.14372	0.19454	0.14372	0.21907
0.14376	0.177	0.14381	0.18096	0.14381	0.19452	0.14381	0.21911
0.14385	0.17696	0.14389	0.18094	0.14389	0.1945	0.14389	0.21914
0.14393	0.17693	0.14397	0.18092	0.14397	0.19449	0.14397	0.21918
0.14401	0.17689	0.14406	0.18091	0.14406	0.19447	0.14406	0.21922
0.1441	0.17686	0.14414	0.1809	0.14414	0.19445	0.14414	0.21926
0.14418	0.17682	0.14423	0.18088	0.14423	0.19443	0.14423	0.21929
0.14427	0.17678	0.14431	0.18087	0.14431	0.19442	0.14431	0.21933
0.14435	0.17675	0.14439	0.18085	0.14439	0.1944	0.14439	0.21937
0.14443	0.17671	0.14448	0.18084	0.14448	0.19439	0.14448	0.21941
0.14452	0.17667	0.14456	0.18082	0.14456	0.19437	0.14456	0.21945
0.1446	0.17664	0.14465	0.18081	0.14465	0.19436	0.14465	0.21948
0.14469	0.1766	0.14473	0.1808	0.14473	0.19434	0.14473	0.21952
0.14477	0.17656	0.14481	0.18079	0.14481	0.19433	0.14481	0.21956
0.14485	0.17652	0.1449	0.18077	0.1449	0.19431	0.1449	0.2196
0.14494	0.17649	0.14498	0.18076	0.14498	0.1943	0.14498	0.21964
0.14502	0.17645	0.14507	0.18074	0.14507	0.19429	0.14507	0.21968
0.14511	0.17641	0.14515	0.18073	0.14515	0.19428	0.14515	0.21972
0.14519	0.17638	0.14523	0.18072	0.14523	0.19426	0.14523	0.21976
0.14527	0.17634	0.14532	0.18071	0.14532	0.19426	0.14532	0.2198
0.14536	0.1763	0.1454	0.18069	0.1454	0.19425	0.1454	0.21984
0.14544	0.17627	0.14549	0.18068	0.14549	0.19424	0.14549	0.21988
0.14553	0.17623	0.14557	0.18066	0.14557	0.19423	0.14557	0.21992
0.14561	0.17619	0.14565	0.18065	0.14565	0.19422	0.14565	0.21996
0.14569	0.17616	0.14574	0.18064	0.14574	0.19421	0.14574	0.22
0.14578	0.17612	0.14582	0.18062	0.14582	0.1942	0.14582	0.22004
0.14586	0.17608	0.14591	0.18061	0.14591	0.1942	0.14591	0.22008
0.14595	0.17604	0.14599	0.18059	0.14599	0.19419	0.14599	0.22012
0.14603	0.176	0.14607	0.18058	0.14607	0.19419	0.14607	0.22015
0.14611	0.17597	0.14616	0.18056	0.14616	0.19418	0.14616	0.22019
0.1462	0.17593	0.14624	0.18054	0.14624	0.19417	0.14624	0.22023
0.14628	0.17589	0.14633	0.18053	0.14633	0.19417	0.14633	0.22026
0.14637	0.17585	0.14641	0.18051	0.14641	0.19416	0.14641	0.2203
0.14645	0.17581	0.14649	0.18049	0.14649	0.19416	0.14649	0.22034
0.14653	0.17578	0.14658	0.18047	0.14658	0.19416	0.14658	0.22037
0.14662	0.17574	0.14666	0.18046	0.14666	0.19416	0.14666	0.22041
0.1467	0.1757	0.14675	0.18044	0.14675	0.19415	0.14675	0.22044
0.14679	0.17566	0.14683	0.18042	0.14683	0.19415	0.14683	0.22047
0.14687	0.17563	0.14691	0.1804	0.14691	0.19415	0.14691	0.2205
0.14695	0.17559	0.147	0.18038	0.147	0.19414	0.147	0.22053
0.14704	0.17555	0.14708	0.18036	0.14708	0.19414	0.14708	0.22057
0.14712	0.17551	0.14717	0.18034	0.14717	0.19414	0.14717	0.2206
0.14721	0.17547	0.14725	0.18032	0.14725	0.19414	0.14725	0.22062
0.14729	0.17543	0.14733	0.1803	0.14733	0.19414	0.14733	0.22065
0.14737	0.17539	0.14742	0.18028	0.14742	0.19413	0.14742	0.22068
0.14746	0.17535	0.1475	0.18027	0.1475	0.19413	0.1475	0.2207
0.14754	0.17532	0.14759	0.18025	0.14759	0.19413	0.14759	0.22073
0.14763	0.17528	0.14767	0.18023	0.14767	0.19413	0.14767	0.22075
0.14771	0.17524	0.14775	0.18021	0.14775	0.19412	0.14775	0.22077
0.14779	0.1752	0.14784	0.1802	0.14784	0.19412	0.14784	0.22079
0.14788	0.17516	0.14792	0.18018	0.14792	0.19412	0.14792	0.22081
0.14796	0.17512	0.14801	0.18016	0.14801	0.19412	0.14801	0.22083
0.14805	0.17508	0.14809	0.18014	0.14809	0.19412	0.14809	0.22085
0.14813	0.17504	0.14817	0.18012	0.14817	0.19411	0.14817	0.22086
0.14821	0.175	0.14826	0.18011	0.14826	0.19411	0.14826	0.22088
0.1483	0.17497	0.14834	0.18009	0.14834	0.1941	0.14834	0.22089
0.14838	0.17493	0.14843	0.18008	0.14843	0.1941	0.14843	0.2209
0.14847	0.17489	0.14851	0.18006	0.14851	0.1941	0.14851	0.22091
0.14855	0.17485	0.14859	0.18005	0.14859	0.19409	0.14859	0.22092
0.14863	0.17481	0.14868	0.18003	0.14868	0.19408	0.14868	0.22093
0.14872	0.17477	0.14876	0.18001	0.14876	0.19408	0.14876	0.22094
0.1488	0.17473	0.14885	0.18	0.14885	0.19407	0.14885	0.22095
0.14889	0.17469	0.14893	0.17998	0.14893	0.19406	0.14893	0.22095
0.14897	0.17465	0.14901	0.17997	0.14901	0.19405	0.14901	0.22096
0.14905	0.17461	0.1491	0.17995	0.1491	0.19404	0.1491	0.22096
0.14914	0.17457	0.14918	0.17994	0.14918	0.19403	0.14918	0.22096
0.14922	0.17453	0.14927	0.17992	0.14927	0.19402	0.14927	0.22096
0.14931	0.17449	0.14935	0.17991	0.14935	0.19401	0.14935	0.22096
0.14939	0.17445	0.14943	0.17989	0.14943	0.194	0.14943	0.22096
0.14947	0.17441	0.14952	0.17988	0.14952	0.19398	0.14952	0.22096
0.14956	0.17437	0.1496	0.17986	0.1496	0.19397	0.1496	0.22096
0.14964	0.17433	0.14969	0.17985	0.14969	0.19396	0.14969	0.22095
0.14973	0.17429	0.14977	0.17984	0.14977	0.19394	0.14977	0.22095
0.14981	0.17425	0.14985	0.17982	0.14985	0.19392	0.14985	0.22094
0.14989	0.17421	0.14994	0.17981	0.14994	0.1939	0.14994	0.22094
0.14998	0.17417	0.15002	0.17979	0.15002	0.19389	0.15002	0.22093
0.15006	0.17413	0.1501	0.17977	0.1501	0.19387	0.1501	0.22092
0.15015	0.17409	0.15019	0.17976	0.15019	0.19385	0.15019	0.22091
0.15023	0.17404	0.15027	0.17974	0.15027	0.19384	0.15027	0.2209
0.15031	0.174	0.15036	0.17972	0.15036	0.19381	0.15036	0.22089
0.1504	0.17396	0.15044	0.1797	0.15044	0.19379	0.15044	0.22088
0.15048	0.17392	0.15052	0.17968	0.15052	0.19377	0.15052	0.22087
0.15057	0.17388	0.15061	0.17967	0.15061	0.19375	0.15061	0.22086
0.15065	0.17384	0.15069	0.17965	0.15069	0.19373	0.15069	0.22085
0.15073	0.1738	0.15078	0.17963	0.15078	0.19371	0.15078	0.22083
0.15082	0.17376	0.15086	0.17961	0.15086	0.19369	0.15086	0.22082
0.1509	0.17372	0.15094	0.17959	0.15094	0.19366	0.15094	0.2208
0.15099	0.17368	0.15103	0.17957	0.15103	0.19364	0.15103	0.22079
0.15107	0.17364	0.15111	0.17955	0.15111	0.19361	0.15111	0.22077
0.15115	0.17359	0.1512	0.17953	0.1512	0.19359	0.1512	0.22076
0.15124	0.17355	0.15128	0.17951	0.15128	0.19357	0.15128	0.22074
0.15132	0.17351	0.15136	0.17949	0.15136	0.19354	0.15136	0.22073
0.15141	0.17347	0.15145	0.17947	0.15145	0.19352	0.15145	0.22071
0.15149	0.17343	0.15153	0.17945	0.15153	0.1935	0.15153	0.22069
0.15157	0.17339	0.15162	0.17943	0.15162	0.19347	0.15162	0.22068
0.15166	0.17334	0.1517	0.17941	0.1517	0.19345	0.1517	0.22066
0.15174	0.1733	0.15178	0.17939	0.15178	0.19342	0.15178	0.22064
0.15183	0.17326	0.15187	0.17937	0.15187	0.1934	0.15187	0.22062
0.15191	0.17322	0.15195	0.17935	0.15195	0.19338	0.15195	0.22061
0.15199	0.17318	0.15204	0.17933	0.15204	0.19335	0.15204	0.22059
0.15208	0.17313	0.15212	0.17931	0.15212	0.19333	0.15212	0.22057
0.15216	0.17309	0.1522	0.17929	0.1522	0.19331	0.1522	0.22055
0.15225	0.17305	0.15229	0.17927	0.15229	0.19329	0.15229	0.22054
0.15233	0.17301	0.15237	0.17925	0.15237	0.19326	0.15237	0.22052
0.15241	0.17297	0.15246	0.17923	0.15246	0.19324	0.15246	0.2205
0.1525	0.17292	0.15254	0.17921	0.15254	0.19322	0.15254	0.22049
0.15258	0.17288	0.15262	0.1792	0.15262	0.1932	0.15262	0.22047
0.15267	0.17284	0.15271	0.17918	0.15271	0.19318	0.15271	0.22045
0.15275	0.1728	0.15279	0.17916	0.15279	0.19316	0.15279	0.22044
0.15283	0.17275	0.15288	0.17915	0.15288	0.19314	0.15288	0.22042
0.15292	0.17271	0.15296	0.17913	0.15296	0.19313	0.15296	0.22041
0.153	0.17267	0.15304	0.17911	0.15304	0.19311	0.15304	0.22039
0.15309	0.17262	0.15313	0.1791	0.15313	0.19309	0.15313	0.22038
0.15317	0.17258	0.15321	0.17908	0.15321	0.19308	0.15321	0.22036
0.15325	0.17254	0.1533	0.17907	0.1533	0.19306	0.1533	0.22035
0.15334	0.17249	0.15338	0.17905	0.15338	0.19305	0.15338	0.22034
0.15342	0.17245	0.15346	0.17904	0.15346	0.19304	0.15346	0.22033
0.15351	0.17241	0.15355	0.17902	0.15355	0.19303	0.15355	0.22032
0.15359	0.17237	0.15363	0.17901	0.15363	0.19301	0.15363	0.22031
0.15367	0.17232	0.15372	0.17899	0.15372	0.193	0.15372	0.2203
0.15376	0.17228	0.1538	0.17897	0.1538	0.19299	0.1538	0.22029
0.15384	0.17224	0.15388	0.17896	0.15388	0.19298	0.15388	0.22028
0.15393	0.17219	0.15397	0.17894	0.15397	0.19297	0.15397	0.22027
0.15401	0.17215	0.15405	0.17892	0.15405	0.19296	0.15405	0.22027
0.15409	0.17211	0.15414	0.1789	0.15414	0.19296	0.15414	0.22026
0.15418	0.17206	0.15422	0.17889	0.15422	0.19295	0.15422	0.22026
0.15426	0.17202	0.1543	0.17887	0.1543	0.19294	0.1543	0.22025
0.15435	0.17197	0.15439	0.17885	0.15439	0.19294	0.15439	0.22025
0.15443	0.17193	0.15447	0.17884	0.15447	0.19293	0.15447	0.22025
0.15451	0.17189	0.15456	0.17882	0.15456	0.19292	0.15456	0.22025
0.1546	0.17184	0.15464	0.1788	0.15464	0.19292	0.15464	0.22025
0.15468	0.1718	0.15472	0.17878	0.15472	0.19292	0.15472	0.22025
0.15477	0.17175	0.15481	0.17876	0.15481	0.19291	0.15481	0.22026
0.15485	0.17171	0.15489	0.17874	0.15489	0.19291	0.15489	0.22026
0.15493	0.17166	0.15498	0.17872	0.15498	0.1929	0.15498	0.22027
0.15502	0.17162	0.15506	0.1787	0.15506	0.1929	0.15506	0.22028
0.1551	0.17158	0.15514	0.17868	0.15514	0.19289	0.15514	0.22028
0.15519	0.17153	0.15523	0.17866	0.15523	0.19289	0.15523	0.22029
0.15527	0.17149	0.15531	0.17864	0.15531	0.19289	0.15531	0.2203
0.15535	0.17144	0.1554	0.17861	0.1554	0.19288	0.1554	0.22032
0.15544	0.1714	0.15548	0.17859	0.15548	0.19288	0.15548	0.22033
0.15552	0.17135	0.15556	0.17857	0.15556	0.19288	0.15556	0.22034
0.15561	0.17131	0.15565	0.17855	0.15565	0.19287	0.15565	0.22036
0.15569	0.17126	0.15573	0.17853	0.15573	0.19287	0.15573	0.22038
0.15577	0.17122	0.15582	0.17851	0.15582	0.19286	0.15582	0.22039
0.15586	0.17117	0.1559	0.17849	0.1559	0.19286	0.1559	0.22041
0.15594	0.17113	0.15598	0.17846	0.15598	0.19285	0.15598	0.22043
0.15603	0.17108	0.15607	0.17844	0.15607	0.19285	0.15607	0.22045
0.15611	0.17104	0.15615	0.17842	0.15615	0.19284	0.15615	0.22047
0.15619	0.17099	0.15624	0.1784	0.15624	0.19284	0.15624	0.2205
0.15628	0.17095	0.15632	0.17838	0.15632	0.19283	0.15632	0.22052
0.15636	0.1709	0.1564	0.17836	0.1564	0.19282	0.1564	0.22054
0.15645	0.17086	0.15649	0.17834	0.15649	0.19282	0.15649	0.22057
0.15653	0.17081	0.15657	0.17831	0.15657	0.19281	0.15657	0.2206
0.15661	0.17076	0.15666	0.17829	0.15666	0.1928	0.15666	0.22062
0.1567	0.17072	0.15674	0.17828	0.15674	0.19279	0.15674	0.22065
0.15678	0.17067	0.15682	0.17826	0.15682	0.19279	0.15682	0.22068
0.15687	0.17063	0.15691	0.17824	0.15691	0.19278	0.15691	0.22071
0.15695	0.17058	0.15699	0.17822	0.15699	0.19277	0.15699	0.22074
0.15703	0.17053	0.15708	0.1782	0.15708	0.19276	0.15708	0.22077
0.15712	0.17049	0.15716	0.17819	0.15716	0.19275	0.15716	0.2208
0.1572	0.17044	0.15724	0.17817	0.15724	0.19274	0.15724	0.22084
0.15729	0.1704	0.15733	0.17815	0.15733	0.19272	0.15733	0.22086
0.15737	0.17035	0.15741	0.17814	0.15741	0.19271	0.15741	0.2209
0.15745	0.1703	0.1575	0.17812	0.1575	0.1927	0.1575	0.22093
0.15754	0.17026	0.15758	0.1781	0.15758	0.19269	0.15758	0.22097
0.15762	0.17021	0.15766	0.17809	0.15766	0.19267	0.15766	0.221
0.15771	0.17016	0.15775	0.17807	0.15775	0.19266	0.15775	0.22103
0.15779	0.17012	0.15783	0.17805	0.15783	0.19264	0.15783	0.22107
0.15787	0.17007	0.15792	0.17803	0.15792	0.19263	0.15792	0.2211
0.15796	0.17002	0.158	0.17802	0.158	0.19261	0.158	0.22114
0.15804	0.16998	0.15808	0.178	0.15808	0.19259	0.15808	0.22117
0.15813	0.16993	0.15817	0.17798	0.15817	0.19258	0.15817	0.22121
0.15821	0.16988	0.15825	0.17797	0.15825	0.19256	0.15825	0.22124
0.15829	0.16984	0.15834	0.17795	0.15834	0.19253	0.15834	0.22128
0.15838	0.16979	0.15842	0.17793	0.15842	0.19252	0.15842	0.22131
0.15846	0.16974	0.1585	0.17791	0.1585	0.1925	0.1585	0.22134
0.15855	0.16969	0.15859	0.17789	0.15859	0.19247	0.15859	0.22137
0.15863	0.16965	0.15867	0.17787	0.15867	0.19246	0.15867	0.22141
0.15871	0.1696	0.15876	0.17785	0.15876	0.19243	0.15876	0.22144
0.1588	0.16955	0.15884	0.17783	0.15884	0.19241	0.15884	0.22147
0.15888	0.1695	0.15892	0.17781	0.15892	0.19239	0.15892	0.22151
0.15897	0.16945	0.15901	0.17779	0.15901	0.19236	0.15901	0.22154
0.15905	0.16941	0.15909	0.17776	0.15909	0.19234	0.15909	0.22157
0.15913	0.16936	0.15918	0.17774	0.15918	0.19231	0.15918	0.22161
0.15922	0.16931	0.15926	0.17772	0.15926	0.19229	0.15926	0.22163
0.1593	0.16926	0.15934	0.1777	0.15934	0.19226	0.15934	0.22166
0.15939	0.16922	0.15943	0.17768	0.15943	0.19224	0.15943	0.22169
0.15947	0.16917	0.15951	0.17765	0.15951	0.19221	0.15951	0.22172
0.15955	0.16912	0.1596	0.17763	0.1596	0.19218	0.1596	0.22175
0.15964	0.16907	0.15968	0.17761	0.15968	0.19216	0.15968	0.22178
0.15972	0.16902	0.15976	0.17758	0.15976	0.19213	0.15976	0.2218
0.15981	0.16898	0.15985	0.17756	0.15985	0.1921	0.15985	0.22183
0.15989	0.16893	0.15993	0.17754	0.15993	0.19207	0.15993	0.22185
0.15997	0.16888	0.16002	0.17751	0.16002	0.19205	0.16002	0.22188
0.16006	0.16883	0.1601	0.17749	0.1601	0.19202	0.1601	0.2219
0.16014	0.16878	0.16018	0.17747	0.16018	0.19199	0.16018	0.22192
0.16023	0.16873	0.16027	0.17745	0.16027	0.19197	0.16027	0.22194
0.16031	0.16868	0.16035	0.17742	0.16035	0.19194	0.16035	0.22196
0.16039	0.16863	0.16044	0.1774	0.16044	0.19191	0.16044	0.22198
0.16048	0.16858	0.16052	0.17738	0.16052	0.19189	0.16052	0.222
0.16056	0.16853	0.1606	0.17735	0.1606	0.19186	0.1606	0.22201
0.16065	0.16848	0.16069	0.17734	0.16069	0.19184	0.16069	0.22203
0.16073	0.16844	0.16077	0.17731	0.16077	0.19181	0.16077	0.22204
0.16081	0.16839	0.16086	0.1773	0.16086	0.19178	0.16086	0.22205
0.1609	0.16834	0.16094	0.17728	0.16094	0.19176	0.16094	0.22206
0.16098	0.16829	0.16102	0.17726	0.16102	0.19174	0.16102	0.22208
0.16107	0.16824	0.16111	0.17724	0.16111	0.19171	0.16111	0.22208
0.16115	0.16819	0.16119	0.17722	0.16119	0.19169	0.16119	0.22209
0.16123	0.16814	0.16128	0.1772	0.16128	0.19167	0.16128	0.2221
0.16132	0.16809	0.16136	0.17718	0.16136	0.19165	0.16136	0.2221
0.1614	0.16804	0.16144	0.17716	0.16144	0.19163	0.16144	0.2221
0.16149	0.16799	0.16153	0.17714	0.16153	0.19161	0.16153	0.22211
0.16157	0.16794	0.16161	0.17713	0.16161	0.19159	0.16161	0.22211
0.16165	0.16789	0.1617	0.17711	0.1617	0.19157	0.1617	0.22211
0.16174	0.16784	0.16178	0.17709	0.16178	0.19155	0.16178	0.22211
0.16182	0.16779	0.16186	0.17707	0.16186	0.19154	0.16186	0.2221
0.16191	0.16774	0.16195	0.17705	0.16195	0.19152	0.16195	0.2221
0.16199	0.16769	0.16203	0.17704	0.16203	0.1915	0.16203	0.22209
0.16207	0.16764	0.16212	0.17701	0.16212	0.19149	0.16212	0.22209
0.16216	0.16759	0.1622	0.177	0.1622	0.19148	0.1622	0.22208
0.16224	0.16753	0.16228	0.17698	0.16228	0.19146	0.16228	0.22207
0.16233	0.16748	0.16237	0.17696	0.16237	0.19145	0.16237	0.22206
0.16241	0.16743	0.16245	0.17694	0.16245	0.19144	0.16245	0.22205
0.16249	0.16738	0.16254	0.17692	0.16254	0.19143	0.16254	0.22204
0.16258	0.16733	0.16262	0.1769	0.16262	0.19142	0.16262	0.22203
0.16266	0.16728	0.1627	0.17688	0.1627	0.19141	0.1627	0.22201
0.16275	0.16723	0.16279	0.17686	0.16279	0.1914	0.16279	0.222
0.16283	0.16718	0.16287	0.17684	0.16287	0.19139	0.16287	0.22198
0.16291	0.16713	0.16296	0.17682	0.16296	0.19138	0.16296	0.22197
0.163	0.16707	0.16304	0.1768	0.16304	0.19137	0.16304	0.22195
0.16308	0.16702	0.16312	0.17677	0.16312	0.19137	0.16312	0.22193
0.16317	0.16697	0.16321	0.17675	0.16321	0.19136	0.16321	0.22191
0.16325	0.16692	0.16329	0.17673	0.16329	0.19136	0.16329	0.2219
0.16333	0.16687	0.16338	0.17671	0.16338	0.19135	0.16338	0.22187
0.16342	0.16682	0.16346	0.17668	0.16346	0.19135	0.16346	0.22185
0.1635	0.16676	0.16354	0.17666	0.16354	0.19134	0.16354	0.22183
0.16359	0.16671	0.16363	0.17663	0.16363	0.19134	0.16363	0.22181
0.16367	0.16666	0.16371	0.17661	0.16371	0.19133	0.16371	0.22179
0.16375	0.16661	0.1638	0.17658	0.1638	0.19133	0.1638	0.22177
0.16384	0.16656	0.16388	0.17656	0.16388	0.19133	0.16388	0.22174
0.16392	0.1665	0.16396	0.17654	0.16396	0.19132	0.16396	0.22172
0.16401	0.16645	0.16405	0.17651	0.16405	0.19132	0.16405	0.22169
0.16409	0.1664	0.16413	0.17649	0.16413	0.19132	0.16413	0.22167
0.16417	0.16635	0.16422	0.17646	0.16422	0.19132	0.16422	0.22165
0.16426	0.16629	0.1643	0.17644	0.1643	0.19131	0.1643	0.22162
0.16434	0.16624	0.16438	0.17642	0.16438	0.19131	0.16438	0.22159
0.16443	0.16619	0.16447	0.17639	0.16447	0.19131	0.16447	0.22157
0.16451	0.16613	0.16455	0.17637	0.16455	0.1913	0.16455	0.22155
0.16459	0.16608	0.16464	0.17635	0.16464	0.1913	0.16464	0.22152
0.16468	0.16603	0.16472	0.17632	0.16472	0.19129	0.16472	0.2215
0.16476	0.16598	0.1648	0.1763	0.1648	0.19129	0.1648	0.22147
0.16485	0.16592	0.16489	0.17628	0.16489	0.19128	0.16489	0.22144
0.16493	0.16587	0.16497	0.17625	0.16497	0.19128	0.16497	0.22142
0.16501	0.16582	0.16506	0.17624	0.16506	0.19127	0.16506	0.2214
0.1651	0.16576	0.16514	0.17621	0.16514	0.19126	0.16514	0.22137
0.16518	0.16571	0.16522	0.17619	0.16522	0.19125	0.16522	0.22134
0.16527	0.16565	0.16531	0.17617	0.16531	0.19125	0.16531	0.22132
0.16535	0.1656	0.16539	0.17615	0.16539	0.19124	0.16539	0.2213
0.16543	0.16555	0.16548	0.17613	0.16548	0.19122	0.16548	0.22127
0.16552	0.16549	0.16556	0.17611	0.16556	0.19122	0.16556	0.22125
0.1656	0.16544	0.16564	0.17609	0.16564	0.1912	0.16564	0.22123
0.16569	0.16538	0.16573	0.17607	0.16573	0.19119	0.16573	0.2212
0.16577	0.16533	0.16581	0.17605	0.16581	0.19118	0.16581	0.22118
0.16585	0.16528	0.1659	0.17603	0.1659	0.19117	0.1659	0.22116
0.16594	0.16522	0.16598	0.17601	0.16598	0.19115	0.16598	0.22114
0.16602	0.16517	0.16606	0.17599	0.16606	0.19113	0.16606	0.22112
0.16611	0.16511	0.16615	0.17597	0.16615	0.19112	0.16615	0.2211
0.16619	0.16506	0.16623	0.17595	0.16623	0.1911	0.16623	0.22108
0.16627	0.165	0.16632	0.17593	0.16632	0.19108	0.16632	0.22106
0.16636	0.16495	0.1664	0.17591	0.1664	0.19106	0.1664	0.22105
0.16644	0.1649	0.16648	0.17589	0.16648	0.19104	0.16648	0.22103
0.16653	0.16484	0.16657	0.17587	0.16657	0.19102	0.16657	0.22102
0.16661	0.16479	0.16665	0.17585	0.16665	0.191	0.16665	0.22101
0.16669	0.16473	0.16674	0.17583	0.16674	0.19098	0.16674	0.22099
0.16678	0.16468	0.16682	0.17581	0.16682	0.19095	0.16682	0.22098
0.16686	0.16462	0.1669	0.17579	0.1669	0.19093	0.1669	0.22097
0.16695	0.16456	0.16699	0.17577	0.16699	0.1909	0.16699	0.22096
0.16703	0.16451	0.16707	0.17575	0.16707	0.19088	0.16707	0.22096
0.16711	0.16445	0.16716	0.17572	0.16716	0.19085	0.16716	0.22095
0.1672	0.1644	0.16724	0.1757	0.16724	0.19082	0.16724	0.22095
0.16728	0.16434	0.16732	0.17567	0.16732	0.1908	0.16732	0.22095
0.16737	0.16428	0.16741	0.17565	0.16741	0.19077	0.16741	0.22095
0.16745	0.16423	0.16749	0.17563	0.16749	0.19074	0.16749	0.22095
0.16753	0.16417	0.16758	0.1756	0.16758	0.19071	0.16758	0.22095
0.16762	0.16412	0.16766	0.17558	0.16766	0.19068	0.16766	0.22095
[truncated: 19,434 more rows]

## Sheet: Fig. 4c
The simulated equivalent strain of top Al2O3 is depicted along the x-axis.
tpary= 1 μm		tpary= 3 μm		tpary= 6 μm		tpary= 9 μm
x (mm)	|ε| (%)	x (mm)	|ε| (%)	x (mm)	|ε| (%)	x (mm)	|ε| (%)
0	3.18347e-09	0	0.00012547	0	0.00399	0	0.01336
3.40203e-05	1.76934e-09	6.4e-05	7.94067e-05	6.4e-05	0.00244	6.4e-05	0.00851
7.00902e-05	2.61183e-09	0.000128	6.13479e-05	0.000128	0.00188	0.000128	0.00642
0.00010883	3.08438e-09	0.000192	5.12563e-05	0.000192	0.00155	0.000192	0.00519
0.00014883	1.17811e-09	0.000256	4.36406e-05	0.000256	0.00131	0.000256	0.00429
0.000188829	1.5912e-09	0.00032	3.70225e-05	0.00032	0.0011	0.00032	0.0036
0.000228829	1.37821e-09	0.000384	3.09637e-05	0.000384	0.000907507	0.000384	0.00308
0.000268829	6.57562e-10	0.000448	2.53269e-05	0.000448	0.000732981	0.000448	0.00276
0.000308828	1.23612e-09	0.000512	2.00827e-05	0.000512	0.000575182	0.000512	0.00266
0.000348828	4.20605e-10	0.000576	1.53295e-05	0.000576	0.000438609	0.000576	0.00277
0.000388827	1.20309e-09	0.00064	1.12126e-05	0.00064	0.000344858	0.00064	0.00305
0.000428827	1.40797e-09	0.000704	8.186e-06	0.000704	0.000312299	0.000704	0.00344
0.000468827	9.70361e-10	0.000768	7.15265e-06	0.000768	0.000351728	0.000768	0.0039
0.000508826	7.12279e-10	0.000832	8.47698e-06	0.000832	0.000437912	0.000832	0.00439
0.000548826	2.16481e-09	0.000896	1.1122e-05	0.000896	0.000545111	0.000896	0.0049
0.000588825	2.78433e-09	0.00096	1.43364e-05	0.00096	0.000659244	0.00096	0.00541
0.000628825	2.6819e-09	0.00102	1.75521e-05	0.00102	0.000773639	0.00102	0.00593
0.000668825	1.13594e-09	0.00109	2.07563e-05	0.00109	0.000888047	0.00109	0.00644
0.000708824	9.15375e-10	0.00115	2.39084e-05	0.00115	0.001	0.00115	0.00695
0.000748824	6.2965e-10	0.00122	2.69974e-05	0.00122	0.00111	0.00122	0.00744
0.000788824	9.27343e-10	0.00128	3.00229e-05	0.00128	0.00122	0.00128	0.00794
0.000828823	8.93478e-10	0.00134	3.29865e-05	0.00134	0.00132	0.00134	0.00842
0.000868823	3.40222e-10	0.00141	3.58982e-05	0.00141	0.00143	0.00141	0.00889
0.000908822	1.48404e-09	0.00147	3.87653e-05	0.00147	0.00153	0.00147	0.00935
0.000948822	1.76164e-09	0.00154	4.15893e-05	0.00154	0.00162	0.00154	0.00981
0.000988822	1.05893e-09	0.0016	4.43794e-05	0.0016	0.00172	0.0016	0.01026
0.00103	1.55964e-09	0.00166	4.71489e-05	0.00166	0.00181	0.00166	0.0107
0.00107	3.39086e-09	0.00173	4.99093e-05	0.00173	0.0019	0.00173	0.01114
0.00111	4.50779e-09	0.00179	5.26427e-05	0.00179	0.00199	0.00179	0.01156
0.00115	3.98009e-09	0.00186	5.53614e-05	0.00186	0.00208	0.00186	0.01198
0.00119	5.5603e-09	0.00192	5.80718e-05	0.00192	0.00216	0.00192	0.01239
0.00123	5.34823e-09	0.00198	6.07757e-05	0.00198	0.00225	0.00198	0.0128
0.00127	6.52606e-09	0.00205	6.34748e-05	0.00205	0.00233	0.00205	0.0132
0.00131	8.00187e-09	0.00211	6.61705e-05	0.00211	0.00241	0.00211	0.0136
0.00135	6.59886e-09	0.00218	6.88622e-05	0.00218	0.00249	0.00218	0.01399
0.00139	9.24926e-09	0.00224	7.15497e-05	0.00224	0.00257	0.00224	0.01437
0.00143	9.6082e-09	0.0023	7.42359e-05	0.0023	0.00265	0.0023	0.01475
0.00147	9.84225e-09	0.00237	7.69242e-05	0.00237	0.00273	0.00237	0.01513
0.00151	1.05889e-08	0.00243	7.96142e-05	0.00243	0.0028	0.00243	0.0155
0.00155	1.2375e-08	0.0025	8.22885e-05	0.0025	0.00288	0.0025	0.01587
0.00159	1.23554e-08	0.00256	8.49464e-05	0.00256	0.00295	0.00256	0.01623
0.00163	1.35996e-08	0.00262	8.76072e-05	0.00262	0.00303	0.00262	0.01659
0.00167	1.51124e-08	0.00269	9.02677e-05	0.00269	0.0031	0.00269	0.01694
0.00171	1.45222e-08	0.00275	9.29073e-05	0.00275	0.00317	0.00275	0.01729
0.00175	1.61211e-08	0.00282	9.55381e-05	0.00282	0.00325	0.00282	0.01764
0.00179	1.71767e-08	0.00288	9.81552e-05	0.00288	0.00332	0.00288	0.01798
0.00183	1.88252e-08	0.00294	0.000100757	0.00294	0.00339	0.00294	0.01832
0.00187	1.9441e-08	0.00301	0.000103344	0.00301	0.00346	0.00301	0.01866
0.00191	1.99696e-08	0.00307	0.000105913	0.00307	0.00353	0.00307	0.019
0.00195	2.0423e-08	0.00314	0.000108466	0.00314	0.0036	0.00314	0.01933
0.00199	2.15353e-08	0.0032	0.000110999	0.0032	0.00367	0.0032	0.01966
0.00203	2.27504e-08	0.00326	0.00011351	0.00326	0.00373	0.00326	0.01998
0.00207	2.34812e-08	0.00333	0.000116001	0.00333	0.0038	0.00333	0.02031
0.00211	2.36666e-08	0.00339	0.000118466	0.00339	0.00387	0.00339	0.02063
0.00215	2.52296e-08	0.00346	0.000120909	0.00346	0.00394	0.00346	0.02095
0.00219	2.64222e-08	0.00352	0.000123334	0.00352	0.004	0.00352	0.02126
0.00223	2.64778e-08	0.00358	0.000125725	0.00358	0.00407	0.00358	0.02158
0.00227	2.825e-08	0.00365	0.000128089	0.00365	0.00414	0.00365	0.02189
0.00231	2.84495e-08	0.00371	0.000130424	0.00371	0.0042	0.00371	0.0222
0.00235	2.94949e-08	0.00378	0.000132729	0.00378	0.00427	0.00378	0.02251
0.00239	3.03419e-08	0.00384	0.000135004	0.00384	0.00434	0.00384	0.02281
0.00243	3.06716e-08	0.0039	0.000137247	0.0039	0.0044	0.0039	0.02312
0.00247	3.16015e-08	0.00397	0.00013946	0.00397	0.00447	0.00397	0.02342
0.00251	3.25959e-08	0.00403	0.000141644	0.00403	0.00453	0.00403	0.02372
0.00255	3.38853e-08	0.0041	0.000143795	0.0041	0.0046	0.0041	0.02402
0.00259	3.34755e-08	0.00416	0.000145916	0.00416	0.00466	0.00416	0.02432
0.00263	3.59134e-08	0.00422	0.000147998	0.00422	0.00472	0.00422	0.02462
0.00267	3.65912e-08	0.00429	0.000150055	0.00429	0.00479	0.00429	0.02491
0.00271	3.79105e-08	0.00435	0.000152084	0.00435	0.00485	0.00435	0.02521
0.00275	3.78718e-08	0.00442	0.000154077	0.00442	0.00492	0.00442	0.0255
0.00279	3.72422e-08	0.00448	0.000156038	0.00448	0.00498	0.00448	0.02579
0.00283	3.97226e-08	0.00454	0.000157968	0.00454	0.00504	0.00454	0.02608
0.00287	4.06296e-08	0.00461	0.000159859	0.00461	0.00511	0.00461	0.02637
0.00291	4.25515e-08	0.00467	0.000161724	0.00467	0.00517	0.00467	0.02666
0.00295	4.14562e-08	0.00474	0.000163557	0.00474	0.00523	0.00474	0.02694
0.00299	4.14282e-08	0.0048	0.000165359	0.0048	0.00529	0.0048	0.02723
0.00303	4.42814e-08	0.00486	0.000167129	0.00486	0.00536	0.00486	0.02751
0.00307	4.54044e-08	0.00493	0.00016887	0.00493	0.00542	0.00493	0.0278
0.00311	4.5576e-08	0.00499	0.000170582	0.00499	0.00548	0.00499	0.02808
0.00315	4.58171e-08	0.00506	0.000172264	0.00506	0.00554	0.00506	0.02836
0.00319	4.72501e-08	0.00512	0.000173919	0.00512	0.0056	0.00512	0.02864
0.00323	4.78459e-08	0.00518	0.000175545	0.00518	0.00566	0.00518	0.02892
0.00327	4.81604e-08	0.00525	0.000177144	0.00525	0.00572	0.00525	0.0292
0.00331	4.94228e-08	0.00531	0.000178715	0.00531	0.00578	0.00531	0.02947
0.00335	5.05563e-08	0.00538	0.00018026	0.00538	0.00584	0.00538	0.02975
0.00339	5.07864e-08	0.00544	0.00018178	0.00544	0.0059	0.00544	0.03003
0.00343	5.14001e-08	0.0055	0.000183274	0.0055	0.00596	0.0055	0.0303
0.00347	5.36325e-08	0.00557	0.000184745	0.00557	0.00602	0.00557	0.03057
0.00351	5.39939e-08	0.00563	0.000186191	0.00563	0.00608	0.00563	0.03085
0.00355	5.52403e-08	0.0057	0.000187616	0.0057	0.00614	0.0057	0.03112
0.00359	5.54408e-08	0.00576	0.000189012	0.00576	0.0062	0.00576	0.03139
0.00363	5.56112e-08	0.00582	0.000190393	0.00582	0.00626	0.00582	0.03166
0.00367	5.66924e-08	0.00589	0.000191751	0.00589	0.00632	0.00589	0.03193
0.00371	5.78436e-08	0.00595	0.00019309	0.00595	0.00638	0.00595	0.0322
0.00375	5.85018e-08	0.00602	0.00019441	0.00602	0.00643	0.00602	0.03247
0.00379	5.8692e-08	0.00608	0.000195711	0.00608	0.00649	0.00608	0.03274
0.00383	5.982e-08	0.00614	0.000196996	0.00614	0.00655	0.00614	0.03301
0.00387	6.04326e-08	0.00621	0.000198262	0.00621	0.0066	0.00621	0.03327
0.00391	6.15713e-08	0.00627	0.000199514	0.00627	0.00666	0.00627	0.03354
0.00395	6.19666e-08	0.00634	0.000200748	0.00634	0.00672	0.00634	0.0338
0.00399	6.3751e-08	0.0064	0.000201969	0.0064	0.00677	0.0064	0.03407
0.00403	6.46171e-08	0.00646	0.000203177	0.00646	0.00683	0.00646	0.03433
0.00407	6.55285e-08	0.00653	0.000204371	0.00653	0.00688	0.00653	0.0346
0.00411	6.58852e-08	0.00659	0.000205553	0.00659	0.00694	0.00659	0.03486
0.00415	6.6602e-08	0.00666	0.000206722	0.00666	0.00699	0.00666	0.03512
0.00419	6.7247e-08	0.00672	0.000207882	0.00672	0.00705	0.00672	0.03538
0.00423	6.72299e-08	0.00678	0.000209029	0.00678	0.0071	0.00678	0.03564
0.00427	6.8166e-08	0.00685	0.000210168	0.00685	0.00716	0.00685	0.0359
0.00431	6.9777e-08	0.00691	0.000211299	0.00691	0.00721	0.00691	0.03616
0.00435	7.22907e-08	0.00698	0.000212421	0.00698	0.00726	0.00698	0.03642
0.00439	7.19022e-08	0.00704	0.00021354	0.00704	0.00732	0.00704	0.03668
0.00443	7.33645e-08	0.0071	0.000214647	0.0071	0.00737	0.0071	0.03693
0.00447	7.38947e-08	0.00717	0.000215749	0.00717	0.00742	0.00717	0.03719
0.00451	7.37823e-08	0.00723	0.000216844	0.00723	0.00747	0.00723	0.03744
0.00455	7.53535e-08	0.0073	0.000217935	0.0073	0.00752	0.0073	0.0377
0.00459	7.53907e-08	0.00736	0.00021902	0.00736	0.00757	0.00736	0.03795
0.00463	7.80815e-08	0.00742	0.000220103	0.00742	0.00763	0.00742	0.03821
0.00467	7.83058e-08	0.00749	0.000221182	0.00749	0.00768	0.00749	0.03846
0.00471	7.90139e-08	0.00755	0.000222259	0.00755	0.00773	0.00755	0.03871
0.00475	7.84702e-08	0.00762	0.000223335	0.00762	0.00778	0.00762	0.03896
0.00479	8.0686e-08	0.00768	0.000224408	0.00768	0.00783	0.00768	0.03921
0.00483	8.0939e-08	0.00774	0.000225481	0.00774	0.00788	0.00774	0.03946
0.00487	8.19508e-08	0.00781	0.000226552	0.00781	0.00792	0.00781	0.03971
0.00491	8.30795e-08	0.00787	0.000227625	0.00787	0.00797	0.00787	0.03996
0.00495	8.45822e-08	0.00794	0.000228696	0.00794	0.00802	0.00794	0.04021
0.00499	8.55286e-08	0.008	0.00022977	0.008	0.00807	0.008	0.04046
0.00503	8.5625e-08	0.00806	0.000230844	0.00806	0.00812	0.00806	0.0407
0.00507	8.67506e-08	0.00813	0.00023192	0.00813	0.00816	0.00813	0.04095
0.00511	8.75301e-08	0.00819	0.000232998	0.00819	0.00821	0.00819	0.04119
0.00515	8.86433e-08	0.00826	0.000234078	0.00826	0.00826	0.00826	0.04144
0.00519	8.84854e-08	0.00832	0.000235162	0.00832	0.0083	0.00832	0.04168
0.00523	9.03858e-08	0.00838	0.00023625	0.00838	0.00835	0.00838	0.04192
0.00527	9.18673e-08	0.00845	0.000237339	0.00845	0.0084	0.00845	0.04217
0.00531	9.19263e-08	0.00851	0.000238435	0.00851	0.00844	0.00851	0.04241
0.00535	9.33372e-08	0.00858	0.000239534	0.00858	0.00849	0.00858	0.04265
0.00539	9.36828e-08	0.00864	0.000240638	0.00864	0.00853	0.00864	0.04289
0.00543	9.32398e-08	0.0087	0.000241746	0.0087	0.00858	0.0087	0.04312
0.00547	9.54437e-08	0.00877	0.00024286	0.00877	0.00862	0.00877	0.04336
0.00551	9.60671e-08	0.00883	0.000243979	0.00883	0.00866	0.00883	0.0436
0.00555	9.62081e-08	0.0089	0.000245104	0.0089	0.00871	0.0089	0.04384
0.00559	9.69382e-08	0.00896	0.000246235	0.00896	0.00875	0.00896	0.04407
0.00563	9.8634e-08	0.00902	0.000247372	0.00902	0.00879	0.00902	0.04431
0.00567	9.97979e-08	0.00909	0.000248516	0.00909	0.00884	0.00909	0.04454
0.00571	1.01397e-07	0.00915	0.000249665	0.00915	0.00888	0.00915	0.04477
0.00575	1.00676e-07	0.00922	0.000250822	0.00922	0.00892	0.00922	0.04501
0.00579	1.02091e-07	0.00928	0.000251986	0.00928	0.00896	0.00928	0.04524
0.00583	1.03351e-07	0.00934	0.000253157	0.00934	0.009	0.00934	0.04547
0.00587	1.03396e-07	0.00941	0.000254337	0.00941	0.00905	0.00941	0.0457
0.00591	1.04571e-07	0.00947	0.000255523	0.00947	0.00909	0.00947	0.04593
0.00595	1.0553e-07	0.00954	0.000256717	0.00954	0.00913	0.00954	0.04616
0.00599	1.07082e-07	0.0096	0.000257918	0.0096	0.00917	0.0096	0.04639
0.00603	1.08003e-07	0.00966	0.000259129	0.00966	0.00921	0.00966	0.04661
0.00607	1.09719e-07	0.00973	0.000260348	0.00973	0.00925	0.00973	0.04684
0.00611	1.101e-07	0.00979	0.000261575	0.00979	0.00929	0.00979	0.04706
0.00615	1.10104e-07	0.00986	0.000262812	0.00986	0.00933	0.00986	0.04729
0.00619	1.11776e-07	0.00992	0.000264057	0.00992	0.00937	0.00992	0.04751
0.00623	1.12164e-07	0.00998	0.00026531	0.00998	0.00941	0.00998	0.04773
0.00627	1.1196e-07	0.01005	0.000266572	0.01005	0.00944	0.01005	0.04796
0.00631	1.14768e-07	0.01011	0.000267844	0.01011	0.00948	0.01011	0.04818
0.00635	1.15719e-07	0.01018	0.000269124	0.01018	0.00952	0.01018	0.0484
0.00639	1.15844e-07	0.01024	0.000270415	0.01024	0.00956	0.01024	0.04862
0.00643	1.17393e-07	0.0103	0.000271714	0.0103	0.0096	0.0103	0.04884
0.00647	1.19075e-07	0.01037	0.000273023	0.01037	0.00964	0.01037	0.04905
0.00651	1.19952e-07	0.01043	0.000274341	0.01043	0.00967	0.01043	0.04927
0.00655	1.20315e-07	0.0105	0.00027567	0.0105	0.00971	0.0105	0.04949
0.00659	1.22371e-07	0.01056	0.000277011	0.01056	0.00975	0.01056	0.0497
0.00663	1.22355e-07	0.01062	0.000278358	0.01062	0.00978	0.01062	0.04992
0.00667	1.22779e-07	0.01069	0.000279714	0.01069	0.00982	0.01069	0.05013
0.00671	1.2429e-07	0.01075	0.000281081	0.01075	0.00986	0.01075	0.05034
0.00675	1.25509e-07	0.01082	0.000282459	0.01082	0.00989	0.01082	0.05056
0.00679	1.26237e-07	0.01088	0.000283846	0.01088	0.00993	0.01088	0.05077
0.00683	1.27382e-07	0.01094	0.000285244	0.01094	0.00997	0.01094	0.05098
0.00687	1.28981e-07	0.01101	0.000286651	0.01101	0.01	0.01101	0.05119
0.00691	1.28925e-07	0.01107	0.000288069	0.01107	0.01004	0.01107	0.0514
0.00695	1.30471e-07	0.01114	0.000289497	0.01114	0.01007	0.01114	0.0516
0.00699	1.31319e-07	0.0112	0.000290933	0.0112	0.01011	0.0112	0.05181
0.00703	1.32013e-07	0.01126	0.000292381	0.01126	0.01014	0.01126	0.05202
0.00707	1.32963e-07	0.01133	0.00029384	0.01133	0.01018	0.01133	0.05222
0.00711	1.33233e-07	0.01139	0.000295308	0.01139	0.01021	0.01139	0.05243
0.00715	1.35e-07	0.01146	0.000296787	0.01146	0.01025	0.01146	0.05263
0.00719	1.35688e-07	0.01152	0.000298276	0.01152	0.01028	0.01152	0.05284
0.00723	1.36335e-07	0.01158	0.000299777	0.01158	0.01032	0.01158	0.05304
0.00727	1.3798e-07	0.01165	0.000301285	0.01165	0.01035	0.01165	0.05324
0.00731	1.39177e-07	0.01171	0.000302804	0.01171	0.01038	0.01171	0.05344
0.00735	1.40325e-07	0.01178	0.000304337	0.01178	0.01042	0.01178	0.05364
0.00739	1.41983e-07	0.01184	0.000305876	0.01184	0.01045	0.01184	0.05384
0.00743	1.42206e-07	0.0119	0.000307426	0.0119	0.01048	0.0119	0.05404
0.00747	1.43449e-07	0.01197	0.000308986	0.01197	0.01052	0.01197	0.05423
0.00751	1.44618e-07	0.01203	0.000310556	0.01203	0.01055	0.01203	0.05443
0.00755	1.45839e-07	0.0121	0.000312136	0.0121	0.01059	0.0121	0.05463
0.00759	1.46759e-07	0.01216	0.000313728	0.01216	0.01062	0.01216	0.05482
0.00763	1.4664e-07	0.01222	0.000315328	0.01222	0.01065	0.01222	0.05502
0.00767	1.49147e-07	0.01229	0.000316939	0.01229	0.01069	0.01229	0.05521
0.00771	1.50144e-07	0.01235	0.000318561	0.01235	0.01072	0.01235	0.0554
0.00775	1.50746e-07	0.01242	0.000320192	0.01242	0.01075	0.01242	0.05559
0.00779	1.52273e-07	0.01248	0.000321833	0.01248	0.01078	0.01248	0.05579
0.00783	1.52506e-07	0.01254	0.000323485	0.01254	0.01082	0.01254	0.05598
0.00787	1.52375e-07	0.01261	0.000325146	0.01261	0.01085	0.01261	0.05617
0.00791	1.5497e-07	0.01267	0.000326817	0.01267	0.01088	0.01267	0.05636
0.00795	1.56236e-07	0.01274	0.000328499	0.01274	0.01091	0.01274	0.05654
0.00799	1.55852e-07	0.0128	0.000330191	0.0128	0.01095	0.0128	0.05673
0.00803	1.58577e-07	0.01286	0.000331892	0.01286	0.01098	0.01286	0.05692
0.00807	1.58109e-07	0.01293	0.000333603	0.01293	0.01101	0.01293	0.0571
0.00811	1.61203e-07	0.01299	0.000335324	0.01299	0.01104	0.01299	0.05729
0.00815	1.62209e-07	0.01306	0.000337053	0.01306	0.01108	0.01306	0.05747
0.00819	1.6248e-07	0.01312	0.000338794	0.01312	0.01111	0.01312	0.05766
0.00823	1.63841e-07	0.01318	0.000340545	0.01318	0.01114	0.01318	0.05784
0.00827	1.65011e-07	0.01325	0.000342307	0.01325	0.01117	0.01325	0.05802
0.00831	1.66309e-07	0.01331	0.000344078	0.01331	0.01121	0.01331	0.05821
0.00835	1.67558e-07	0.01338	0.00034586	0.01338	0.01124	0.01338	0.05839
0.00839	1.69067e-07	0.01344	0.000347652	0.01344	0.01127	0.01344	0.05857
0.00843	1.70025e-07	0.0135	0.000349454	0.0135	0.0113	0.0135	0.05875
0.00847	1.71277e-07	0.01357	0.000351266	0.01357	0.01133	0.01357	0.05893
0.00851	1.72478e-07	0.01363	0.000353088	0.01363	0.01137	0.01363	0.05911
0.00855	1.73115e-07	0.0137	0.00035492	0.0137	0.0114	0.0137	0.05928
0.00859	1.73825e-07	0.01376	0.000356763	0.01376	0.01143	0.01376	0.05946
0.00863	1.75098e-07	0.01382	0.000358614	0.01382	0.01146	0.01382	0.05964
0.00867	1.76188e-07	0.01389	0.000360477	0.01389	0.0115	0.01389	0.05981
0.00871	1.7752e-07	0.01395	0.000362349	0.01395	0.01153	0.01395	0.05999
0.00875	1.78736e-07	0.01402	0.000364232	0.01402	0.01156	0.01402	0.06016
0.00879	1.80272e-07	0.01408	0.000366126	0.01408	0.01159	0.01408	0.06034
0.00883	1.81668e-07	0.01414	0.000368029	0.01414	0.01162	0.01414	0.06051
0.00887	1.81912e-07	0.01421	0.000369944	0.01421	0.01166	0.01421	0.06068
0.00891	1.83181e-07	0.01427	0.000371868	0.01427	0.01169	0.01427	0.06086
0.00895	1.85476e-07	0.01434	0.000373803	0.01434	0.01172	0.01434	0.06103
0.00899	1.86104e-07	0.0144	0.000375749	0.0144	0.01175	0.0144	0.0612
0.00903	1.87809e-07	0.01446	0.000377704	0.01446	0.01179	0.01446	0.06137
0.00907	1.87745e-07	0.01453	0.00037967	0.01453	0.01182	0.01453	0.06154
0.00911	1.89318e-07	0.01459	0.000381646	0.01459	0.01185	0.01459	0.06171
0.00915	1.91971e-07	0.01466	0.000383632	0.01466	0.01188	0.01466	0.06188
0.00919	1.93063e-07	0.01472	0.000385631	0.01472	0.01191	0.01472	0.06205
0.00923	1.93094e-07	0.01478	0.000387638	0.01478	0.01195	0.01478	0.06221
0.00927	1.94723e-07	0.01485	0.000389657	0.01485	0.01198	0.01485	0.06238
0.00931	1.96989e-07	0.01491	0.000391686	0.01491	0.01201	0.01491	0.06255
0.00935	1.97657e-07	0.01498	0.000393725	0.01498	0.01205	0.01498	0.06271
0.00939	1.99279e-07	0.01504	0.000395778	0.01504	0.01208	0.01504	0.06288
0.00943	2.01799e-07	0.0151	0.000397836	0.0151	0.01211	0.0151	0.06304
0.00947	2.02538e-07	0.01517	0.000399908	0.01517	0.01214	0.01517	0.06321
0.00951	2.01376e-07	0.01523	0.00040199	0.01523	0.01218	0.01523	0.06337
0.00955	2.03872e-07	0.0153	0.000404086	0.0153	0.01221	0.0153	0.06354
0.00959	2.0489e-07	0.01536	0.000406189	0.01536	0.01224	0.01536	0.0637
0.00963	2.08565e-07	0.01542	0.000408303	0.01542	0.01228	0.01542	0.06386
0.00967	2.09607e-07	0.01549	0.000410428	0.01549	0.01231	0.01549	0.06403
0.00971	2.10777e-07	0.01555	0.000412563	0.01555	0.01234	0.01555	0.06419
0.00975	2.12174e-07	0.01562	0.000414709	0.01562	0.01238	0.01562	0.06435
0.00979	2.13048e-07	0.01568	0.000416866	0.01568	0.01241	0.01568	0.06451
0.00983	2.13076e-07	0.01574	0.000419033	0.01574	0.01244	0.01574	0.06467
0.00987	2.15028e-07	0.01581	0.00042121	0.01581	0.01248	0.01581	0.06483
0.00991	2.17243e-07	0.01587	0.000423399	0.01587	0.01251	0.01587	0.06499
0.00995	2.17714e-07	0.01594	0.000425598	0.01594	0.01254	0.01594	0.06515
0.00999	2.19453e-07	0.016	0.000427808	0.016	0.01258	0.016	0.06531
0.01003	2.20464e-07	0.01606	0.000430028	0.01606	0.01261	0.01606	0.06547
0.01007	2.21607e-07	0.01613	0.000432259	0.01613	0.01265	0.01613	0.06563
0.01011	2.23456e-07	0.01619	0.000434499	0.01619	0.01268	0.01619	0.06578
0.01015	2.25032e-07	0.01626	0.000436752	0.01626	0.01272	0.01626	0.06594
0.01019	2.26111e-07	0.01632	0.000439011	0.01632	0.01275	0.01632	0.0661
0.01023	2.27722e-07	0.01638	0.000441283	0.01638	0.01278	0.01638	0.06626
0.01027	2.2975e-07	0.01645	0.00044357	0.01645	0.01282	0.01645	0.06641
0.01031	2.30691e-07	0.01651	0.000445861	0.01651	0.01285	0.01651	0.06657
0.01035	2.32546e-07	0.01658	0.000448165	0.01658	0.01289	0.01658	0.06672
0.01039	2.33623e-07	0.01664	0.00045048	0.01664	0.01292	0.01664	0.06688
0.01043	2.3522e-07	0.0167	0.000452805	0.0167	0.01296	0.0167	0.06703
0.01047	2.36682e-07	0.01677	0.00045514	0.01677	0.01299	0.01677	0.06719
0.01051	2.37352e-07	0.01683	0.000457487	0.01683	0.01303	0.01683	0.06734
0.01055	2.39123e-07	0.0169	0.000459844	0.0169	0.01306	0.0169	0.0675
0.01059	2.40837e-07	0.01696	0.000462212	0.01696	0.0131	0.01696	0.06765
0.01063	2.4208e-07	0.01702	0.00046459	0.01702	0.01314	0.01702	0.06781
0.01067	2.44341e-07	0.01709	0.000466979	0.01709	0.01317	0.01709	0.06796
0.01071	2.45635e-07	0.01715	0.00046938	0.01715	0.01321	0.01715	0.06811
0.01075	2.4654e-07	0.01722	0.00047179	0.01722	0.01324	0.01722	0.06827
0.01079	2.48702e-07	0.01728	0.000474212	0.01728	0.01328	0.01728	0.06842
0.01083	2.50566e-07	0.01734	0.000476645	0.01734	0.01332	0.01734	0.06857
0.01087	2.51444e-07	0.01741	0.000479088	0.01741	0.01335	0.01741	0.06872
0.01091	2.54015e-07	0.01747	0.000481542	0.01747	0.01339	0.01747	0.06888
0.01095	2.53953e-07	0.01754	0.000484008	0.01754	0.01343	0.01754	0.06903
0.01099	2.5529e-07	0.0176	0.000486485	0.0176	0.01346	0.0176	0.06918
0.01103	2.57962e-07	0.01766	0.000488972	0.01766	0.0135	0.01766	0.06933
0.01107	2.59455e-07	0.01773	0.00049147	0.01773	0.01354	0.01773	0.06948
0.01111	2.61406e-07	0.01779	0.000493982	0.01779	0.01357	0.01779	0.06963
0.01115	2.63444e-07	0.01786	0.000496503	0.01786	0.01361	0.01786	0.06978
0.01119	2.63542e-07	0.01792	0.000499037	0.01792	0.01365	0.01792	0.06993
0.01123	2.65486e-07	0.01798	0.000501582	0.01798	0.01369	0.01798	0.07009
0.01127	2.6771e-07	0.01805	0.000504139	0.01805	0.01372	0.01805	0.07024
0.01131	2.69532e-07	0.01811	0.000506707	0.01811	0.01376	0.01811	0.07039
0.01135	2.70806e-07	0.01818	0.000509288	0.01818	0.0138	0.01818	0.07054
0.01139	2.72601e-07	0.01824	0.00051188	0.01824	0.01384	0.01824	0.07069
0.01143	2.73886e-07	0.0183	0.000514485	0.0183	0.01388	0.0183	0.07084
0.01147	2.75995e-07	0.01837	0.000517101	0.01837	0.01392	0.01837	0.07099
0.01151	2.75311e-07	0.01843	0.00051973	0.01843	0.01395	0.01843	0.07114
0.01155	2.79758e-07	0.0185	0.000522373	0.0185	0.01399	0.0185	0.07129
0.01159	2.80931e-07	0.01856	0.000525026	0.01856	0.01403	0.01856	0.07144
0.01163	2.82482e-07	0.01862	0.000527691	0.01862	0.01407	0.01862	0.07159
0.01167	2.8395e-07	0.01869	0.000530368	0.01869	0.01411	0.01869	0.07174
0.01171	2.85475e-07	0.01875	0.000533058	0.01875	0.01415	0.01875	0.07189
0.01175	2.86557e-07	0.01882	0.000535759	0.01882	0.01419	0.01882	0.07203
0.01179	2.89157e-07	0.01888	0.000538473	0.01888	0.01423	0.01888	0.07218
0.01183	2.91463e-07	0.01894	0.000541201	0.01894	0.01427	0.01894	0.07233
0.01187	2.921e-07	0.01901	0.000543941	0.01901	0.01431	0.01901	0.07248
0.01191	2.93749e-07	0.01907	0.000546693	0.01907	0.01435	0.01907	0.07263
0.01195	2.96149e-07	0.01914	0.000549459	0.01914	0.01439	0.01914	0.07278
0.01199	2.97523e-07	0.0192	0.000552237	0.0192	0.01443	0.0192	0.07293
0.01203	2.99414e-07	0.01926	0.000555029	0.01926	0.01447	0.01926	0.07308
0.01207	3.01082e-07	0.01933	0.000557833	0.01933	0.01451	0.01933	0.07323
0.01211	3.0288e-07	0.01939	0.00056065	0.01939	0.01455	0.01939	0.07338
0.01215	3.04878e-07	0.01946	0.000563479	0.01946	0.0146	0.01946	0.07353
0.01219	3.06681e-07	0.01952	0.000566321	0.01952	0.01464	0.01952	0.07368
0.01223	3.08433e-07	0.01958	0.000569177	0.01958	0.01468	0.01958	0.07383
0.01227	3.09676e-07	0.01965	0.000572046	0.01965	0.01472	0.01965	0.07398
0.01231	3.11189e-07	0.01971	0.000574927	0.01971	0.01476	0.01971	0.07413
0.01235	3.13885e-07	0.01978	0.000577822	0.01978	0.0148	0.01978	0.07427
0.01239	3.15908e-07	0.01984	0.00058073	0.01984	0.01485	0.01984	0.07442
0.01243	3.17778e-07	0.0199	0.000583652	0.0199	0.01489	0.0199	0.07457
0.01247	3.19627e-07	0.01997	0.000586586	0.01997	0.01493	0.01997	0.07472
0.01251	3.21392e-07	0.02003	0.000589534	0.02003	0.01497	0.02003	0.07487
0.01255	3.22431e-07	0.0201	0.000592495	0.0201	0.01502	0.0201	0.07502
0.01259	3.25046e-07	0.02016	0.000595465	0.02016	0.01506	0.02016	0.07517
0.01263	3.27586e-07	0.02022	0.000598452	0.02022	0.0151	0.02022	0.07532
0.01267	3.29836e-07	0.02029	0.000601452	0.02029	0.01515	0.02029	0.07547
0.01271	3.29729e-07	0.02035	0.000604466	0.02035	0.01519	0.02035	0.07562
0.01275	3.34494e-07	0.02042	0.000607492	0.02042	0.01523	0.02042	0.07577
0.01279	3.35971e-07	0.02048	0.000610532	0.02048	0.01528	0.02048	0.07592
0.01283	3.36806e-07	0.02054	0.000613585	0.02054	0.01532	0.02054	0.07608
0.01287	3.38404e-07	0.02061	0.000616651	0.02061	0.01537	0.02061	0.07623
0.01291	3.39863e-07	0.02067	0.000619731	0.02067	0.01541	0.02067	0.07638
0.01295	3.4341e-07	0.02074	0.000622824	0.02074	0.01546	0.02074	0.07653
0.01299	3.43468e-07	0.0208	0.000625931	0.0208	0.0155	0.0208	0.07668
0.01303	3.47079e-07	0.02086	0.000629051	0.02086	0.01555	0.02086	0.07683
0.01307	3.50026e-07	0.02093	0.000632185	0.02093	0.01559	0.02093	0.07698
0.01311	3.50487e-07	0.02099	0.000635332	0.02099	0.01564	0.02099	0.07713
0.01315	3.5321e-07	0.02106	0.000638493	0.02106	0.01568	0.02106	0.07729
0.01319	3.5525e-07	0.02112	0.000641669	0.02112	0.01573	0.02112	0.07744
0.01323	3.5735e-07	0.02118	0.000644862	0.02118	0.01577	0.02118	0.07759
0.01327	3.58609e-07	0.02125	0.000648064	0.02125	0.01582	0.02125	0.07774
0.01331	3.6184e-07	0.02131	0.000651275	0.02131	0.01587	0.02131	0.0779
0.01335	3.62347e-07	0.02138	0.000654505	0.02138	0.01591	0.02138	0.07805
0.01339	3.65376e-07	0.02144	0.000657749	0.02144	0.01596	0.02144	0.0782
0.01343	3.66835e-07	0.0215	0.000661006	0.0215	0.01601	0.0215	0.07835
0.01347	3.68903e-07	0.02157	0.000664284	0.02157	0.01605	0.02157	0.07851
0.01351	3.71705e-07	0.02163	0.000667565	0.02163	0.0161	0.02163	0.07866
0.01355	3.74132e-07	0.0217	0.000670865	0.0217	0.01615	0.0217	0.07882
0.01359	3.76268e-07	0.02176	0.000674181	0.02176	0.0162	0.02176	0.07897
0.01363	3.77897e-07	0.02182	0.000677511	0.02182	0.01624	0.02182	0.07912
0.01367	3.80692e-07	0.02189	0.000680855	0.02189	0.01629	0.02189	0.07928
0.01371	3.81872e-07	0.02195	0.000684221	0.02195	0.01634	0.02195	0.07943
0.01375	3.84836e-07	0.02202	0.000687596	0.02202	0.01639	0.02202	0.07959
0.01379	3.86641e-07	0.02208	0.000690985	0.02208	0.01644	0.02208	0.07974
0.01383	3.89518e-07	0.02214	0.00069439	0.02214	0.01649	0.02214	0.0799
0.01387	3.915e-07	0.02221	0.00069781	0.02221	0.01653	0.02221	0.08006
0.01391	3.93838e-07	0.02227	0.000701247	0.02227	0.01658	0.02227	0.08021
0.01395	3.9531e-07	0.02234	0.000704699	0.02234	0.01663	0.02234	0.08037
0.01399	3.98363e-07	0.0224	0.000708165	0.0224	0.01668	0.0224	0.08053
0.01403	4.00481e-07	0.02246	0.000711649	0.02246	0.01673	0.02246	0.08068
0.01407	4.02287e-07	0.02253	0.000715148	0.02253	0.01678	0.02253	0.08084
0.01411	4.04741e-07	0.02259	0.000718663	0.02259	0.01683	0.02259	0.081
0.01415	4.07008e-07	0.02266	0.000722195	0.02266	0.01688	0.02266	0.08116
0.01419	4.09575e-07	0.02272	0.000725743	0.02272	0.01693	0.02272	0.08131
0.01423	4.11539e-07	0.02278	0.000729307	0.02278	0.01698	0.02278	0.08147
0.01427	4.14037e-07	0.02285	0.000732888	0.02285	0.01703	0.02285	0.08163
0.01431	4.15927e-07	0.02291	0.000736485	0.02291	0.01708	0.02291	0.08179
0.01435	4.1889e-07	0.02298	0.0007401	0.02298	0.01713	0.02298	0.08195
0.01439	4.22297e-07	0.02304	0.00074373	0.02304	0.01719	0.02304	0.08211
0.01443	4.23291e-07	0.0231	0.000747378	0.0231	0.01724	0.0231	0.08227
0.01447	4.26621e-07	0.02317	0.000751043	0.02317	0.01729	0.02317	0.08243
0.01451	4.28673e-07	0.02323	0.000754725	0.02323	0.01734	0.02323	0.08259
0.01455	4.31125e-07	0.0233	0.000758424	0.0233	0.01739	0.0233	0.08275
0.01459	4.34517e-07	0.02336	0.000762139	0.02336	0.01744	0.02336	0.08291
0.01463	4.36173e-07	0.02342	0.000765872	0.02342	0.0175	0.02342	0.08307
0.01467	4.37233e-07	0.02349	0.000769622	0.02349	0.01755	0.02349	0.08324
0.01471	4.40959e-07	0.02355	0.000773389	0.02355	0.0176	0.02355	0.0834
0.01475	4.43764e-07	0.02362	0.000777168	0.02362	0.01766	0.02362	0.08356
0.01479	4.45424e-07	0.02368	0.00078097	0.02368	0.01771	0.02368	0.08372
0.01483	4.49499e-07	0.02374	0.00078479	0.02374	0.01776	0.02374	0.08389
0.01487	4.51824e-07	0.02381	0.000788633	0.02381	0.01781	0.02381	0.08405
0.01491	4.5202e-07	0.02387	0.000792482	0.02387	0.01787	0.02387	0.08422
0.01495	4.54476e-07	0.02394	0.000796355	0.02394	0.01792	0.02394	0.08438
0.01499	4.59097e-07	0.024	0.000800245	0.024	0.01798	0.024	0.08455
0.01503	4.61641e-07	0.02406	0.000804153	0.02406	0.01803	0.02406	0.08471
0.01507	4.64073e-07	0.02413	0.000808078	0.02413	0.01808	0.02413	0.08488
0.01511	4.66924e-07	0.02419	0.000812021	0.02419	0.01814	0.02419	0.08504
0.01515	4.68415e-07	0.02426	0.000815982	0.02426	0.01819	0.02426	0.08521
0.01519	4.72245e-07	0.02432	0.00081996	0.02432	0.01825	0.02432	0.08538
0.01523	4.74267e-07	0.02438	0.000823956	0.02438	0.0183	0.02438	0.08554
0.01527	4.77516e-07	0.02445	0.000827968	0.02445	0.01836	0.02445	0.08571
0.01531	4.8025e-07	0.02451	0.000832	0.02451	0.01842	0.02451	0.08588
0.01535	4.83389e-07	0.02458	0.000836049	0.02458	0.01847	0.02458	0.08605
0.01539	4.86268e-07	0.02464	0.000840118	0.02464	0.01853	0.02464	0.08622
0.01543	4.88786e-07	0.0247	0.000844203	0.0247	0.01858	0.0247	0.08639
0.01547	4.91643e-07	0.02477	0.000848306	0.02477	0.01864	0.02477	0.08656
0.01551	4.93683e-07	0.02483	0.000852428	0.02483	0.0187	0.02483	0.08673
0.01555	4.96974e-07	0.0249	0.000856568	0.0249	0.01875	0.0249	0.0869
0.01559	4.98965e-07	0.02496	0.000860725	0.02496	0.01881	0.02496	0.08707
0.01563	5.02525e-07	0.02502	0.000864901	0.02502	0.01887	0.02502	0.08724
0.01567	5.05249e-07	0.02509	0.000869095	0.02509	0.01892	0.02509	0.08741
0.01571	5.08511e-07	0.02515	0.000873306	0.02515	0.01898	0.02515	0.08759
0.01575	5.11461e-07	0.02522	0.000877537	0.02522	0.01904	0.02522	0.08776
0.01579	5.13685e-07	0.02528	0.000881786	0.02528	0.0191	0.02528	0.08793
0.01583	5.16233e-07	0.02534	0.000886053	0.02534	0.01915	0.02534	0.08811
0.01587	5.19288e-07	0.02541	0.000890339	0.02541	0.01921	0.02541	0.08828
0.01591	5.21846e-07	0.02547	0.000894645	0.02547	0.01927	0.02547	0.08845
0.01595	5.2542e-07	0.02554	0.000898969	0.02554	0.01933	0.02554	0.08863
0.01599	5.28107e-07	0.0256	0.000903312	0.0256	0.01939	0.0256	0.08881
0.01603	5.31507e-07	0.02566	0.000907673	0.02566	0.01945	0.02566	0.08898
0.01607	5.35472e-07	0.02573	0.000912055	0.02573	0.01951	0.02573	0.08916
0.01611	5.37544e-07	0.02579	0.000916463	0.02579	0.01957	0.02579	0.08934
0.01615	5.40241e-07	0.02586	0.000920884	0.02586	0.01963	0.02586	0.08951
0.01619	5.44229e-07	0.02592	0.000925324	0.02592	0.01968	0.02592	0.08969
0.01623	5.46879e-07	0.02598	0.000929785	0.02598	0.01974	0.02598	0.08987
0.01627	5.49425e-07	0.02605	0.000934266	0.02605	0.01981	0.02605	0.09005
0.01631	5.52961e-07	0.02611	0.000938766	0.02611	0.01987	0.02611	0.09023
0.01635	5.55571e-07	0.02618	0.000943288	0.02618	0.01993	0.02618	0.09041
0.01639	5.59847e-07	0.02624	0.00094783	0.02624	0.01999	0.02624	0.09059
0.01643	5.62321e-07	0.0263	0.000952392	0.0263	0.02005	0.0263	0.09077
0.01647	5.64585e-07	0.02637	0.000956976	0.02637	0.02011	0.02637	0.09095
0.01651	5.69593e-07	0.02643	0.00096158	0.02643	0.02017	0.02643	0.09113
0.01655	5.71446e-07	0.0265	0.000966206	0.0265	0.02023	0.0265	0.09131
0.01659	5.75685e-07	0.02656	0.000970853	0.02656	0.02029	0.02656	0.0915
0.01663	5.77675e-07	0.02662	0.000975521	0.02662	0.02036	0.02662	0.09168
0.01667	5.81597e-07	0.02669	0.000980212	0.02669	0.02042	0.02669	0.09186
0.01671	5.82861e-07	0.02675	0.000984924	0.02675	0.02048	0.02675	0.09205
0.01675	5.88488e-07	0.02682	0.000989659	0.02682	0.02054	0.02682	0.09223
0.01679	5.90871e-07	0.02688	0.000994417	0.02688	0.02061	0.02688	0.09242
0.01683	5.9417e-07	0.02694	0.000999196	0.02694	0.02067	0.02694	0.0926
0.01687	5.97938e-07	0.02701	0.001	0.02701	0.02073	0.02701	0.09279
0.01691	6.02071e-07	0.02707	0.00101	0.02707	0.0208	0.02707	0.09298
0.01695	6.05636e-07	0.02714	0.00101	0.02714	0.02086	0.02714	0.09316
0.01699	6.08472e-07	0.0272	0.00102	0.0272	0.02092	0.0272	0.09335
0.01703	6.11489e-07	0.02726	0.00102	0.02726	0.02099	0.02726	0.09354
0.01707	6.1488e-07	0.02733	0.00103	0.02733	0.02105	0.02733	0.09373
0.01711	6.18515e-07	0.02739	0.00103	0.02739	0.02112	0.02739	0.09392
0.01715	6.21973e-07	0.02746	0.00104	0.02746	0.02118	0.02746	0.09411
0.01719	6.24599e-07	0.02752	0.00104	0.02752	0.02125	0.02752	0.0943
0.01723	6.28371e-07	0.02758	0.00105	0.02758	0.02131	0.02758	0.09449
0.01727	6.32411e-07	0.02765	0.00105	0.02765	0.02138	0.02765	0.09468
0.01731	6.35632e-07	0.02771	0.00106	0.02771	0.02144	0.02771	0.09487
0.01735	6.38985e-07	0.02778	0.00106	0.02778	0.02151	0.02778	0.09507
0.01739	6.43311e-07	0.02784	0.00107	0.02784	0.02157	0.02784	0.09526
0.01743	6.46602e-07	0.0279	0.00107	0.0279	0.02164	0.0279	0.09545
0.01747	6.5004e-07	0.02797	0.00108	0.02797	0.02171	0.02797	0.09565
0.01751	6.54492e-07	0.02803	0.00108	0.02803	0.02177	0.02803	0.09584
0.01755	6.57747e-07	0.0281	0.00109	0.0281	0.02184	0.0281	0.09604
0.01759	6.6022e-07	0.02816	0.00109	0.02816	0.02191	0.02816	0.09624
0.01763	6.64503e-07	0.02822	0.0011	0.02822	0.02198	0.02822	0.09643
0.01767	6.68075e-07	0.02829	0.0011	0.02829	0.02204	0.02829	0.09663
0.01771	6.71436e-07	0.02835	0.00111	0.02835	0.02211	0.02835	0.09683
0.01775	6.75569e-07	0.02842	0.00112	0.02842	0.02218	0.02842	0.09703
0.01779	6.79268e-07	0.02848	0.00112	0.02848	0.02225	0.02848	0.09722
0.01783	6.8305e-07	0.02854	0.00113	0.02854	0.02232	0.02854	0.09742
0.01787	6.87264e-07	0.02861	0.00113	0.02861	0.02238	0.02861	0.09762
0.01791	6.89917e-07	0.02867	0.00114	0.02867	0.02245	0.02867	0.09782
0.01795	6.95187e-07	0.02874	0.00114	0.02874	0.02252	0.02874	0.09803
0.01799	6.99285e-07	0.0288	0.00115	0.0288	0.02259	0.0288	0.09823
0.01803	7.02983e-07	0.02886	0.00115	0.02886	0.02266	0.02886	0.09843
0.01807	7.05855e-07	0.02893	0.00116	0.02893	0.02273	0.02893	0.09863
0.01811	7.09869e-07	0.02899	0.00116	0.02899	0.0228	0.02899	0.09884
0.01815	7.14265e-07	0.02906	0.00117	0.02906	0.02287	0.02906	0.09904
0.01819	7.17429e-07	0.02912	0.00118	0.02912	0.02294	0.02912	0.09924
0.01823	7.22018e-07	0.02918	0.00118	0.02918	0.02301	0.02918	0.09945
0.01827	7.26851e-07	0.02925	0.00119	0.02925	0.02308	0.02925	0.09966
0.01831	7.29375e-07	0.02931	0.00119	0.02931	0.02315	0.02931	0.09986
0.01835	7.35083e-07	0.02938	0.0012	0.02938	0.02323	0.02938	0.10007
0.01839	7.38532e-07	0.02944	0.0012	0.02944	0.0233	0.02944	0.10028
0.01843	7.41718e-07	0.0295	0.00121	0.0295	0.02337	0.0295	0.10049
0.01847	7.46007e-07	0.02957	0.00122	0.02957	0.02344	0.02957	0.10069
0.01851	7.50911e-07	0.02963	0.00122	0.02963	0.02351	0.02963	0.1009
0.01855	7.54702e-07	0.0297	0.00123	0.0297	0.02359	0.0297	0.10111
0.01859	7.58978e-07	0.02976	0.00123	0.02976	0.02366	0.02976	0.10132
0.01863	7.63221e-07	0.02982	0.00124	0.02982	0.02373	0.02982	0.10154
0.01867	7.67665e-07	0.02989	0.00124	0.02989	0.02381	0.02989	0.10175
0.01871	7.71625e-07	0.02995	0.00125	0.02995	0.02388	0.02995	0.10196
0.01875	7.75319e-07	0.03002	0.00126	0.03002	0.02395	0.03002	0.10217
0.01879	7.80046e-07	0.03008	0.00126	0.03008	0.02403	0.03008	0.10239
0.01883	7.84789e-07	0.03014	0.00127	0.03014	0.0241	0.03014	0.1026
0.01887	7.89287e-07	0.03021	0.00127	0.03021	0.02417	0.03021	0.10282
0.01891	7.93439e-07	0.03027	0.00128	0.03027	0.02425	0.03027	0.10303
0.01895	7.97663e-07	0.03034	0.00129	0.03034	0.02432	0.03034	0.10325
0.01899	8.02663e-07	0.0304	0.00129	0.0304	0.0244	0.0304	0.10346
0.01903	8.07325e-07	0.03046	0.0013	0.03046	0.02447	0.03046	0.10368
0.01907	8.11079e-07	0.03053	0.00131	0.03053	0.02455	0.03053	0.1039
0.01911	8.1528e-07	0.03059	0.00131	0.03059	0.02462	0.03059	0.10412
0.01915	8.19184e-07	0.03066	0.00132	0.03066	0.0247	0.03066	0.10434
0.01919	8.24169e-07	0.03072	0.00132	0.03072	0.02478	0.03072	0.10456
0.01923	8.29342e-07	0.03078	0.00133	0.03078	0.02485	0.03078	0.10478
0.01927	8.33279e-07	0.03085	0.00134	0.03085	0.02493	0.03085	0.105
0.01931	8.38589e-07	0.03091	0.00134	0.03091	0.02501	0.03091	0.10522
0.01935	8.42615e-07	0.03098	0.00135	0.03098	0.02508	0.03098	0.10544
0.01939	8.4791e-07	0.03104	0.00136	0.03104	0.02516	0.03104	0.10567
0.01943	8.52304e-07	0.0311	0.00136	0.0311	0.02524	0.0311	0.10589
0.01947	8.57699e-07	0.03117	0.00137	0.03117	0.02531	0.03117	0.10611
0.01951	8.62136e-07	0.03123	0.00137	0.03123	0.02539	0.03123	0.10634
0.01955	8.66511e-07	0.0313	0.00138	0.0313	0.02547	0.0313	0.10656
0.01959	8.70962e-07	0.03136	0.00139	0.03136	0.02555	0.03136	0.10679
0.01963	8.763e-07	0.03142	0.00139	0.03142	0.02563	0.03142	0.10702
0.01967	8.81775e-07	0.03149	0.0014	0.03149	0.02571	0.03149	0.10724
0.01971	8.86732e-07	0.03155	0.00141	0.03155	0.02578	0.03155	0.10747
0.01975	8.90558e-07	0.03162	0.00141	0.03162	0.02586	0.03162	0.1077
0.01979	8.95517e-07	0.03168	0.00142	0.03168	0.02594	0.03168	0.10793
0.01983	8.99605e-07	0.03174	0.00143	0.03174	0.02602	0.03174	0.10816
0.01987	9.05195e-07	0.03181	0.00143	0.03181	0.0261	0.03181	0.10839
0.01991	9.11273e-07	0.03187	0.00144	0.03187	0.02618	0.03187	0.10862
0.01995	9.1557e-07	0.03194	0.00145	0.03194	0.02626	0.03194	0.10885
0.01999	9.2031e-07	0.032	0.00146	0.032	0.02634	0.032	0.10908
0.02003	9.25785e-07	0.03206	0.00146	0.03206	0.02642	0.03206	0.10932
0.02007	9.30705e-07	0.03213	0.00147	0.03213	0.02651	0.03213	0.10955
0.02011	9.35512e-07	0.03219	0.00148	0.03219	0.02659	0.03219	0.10978
0.02015	9.3956e-07	0.03226	0.00148	0.03226	0.02667	0.03226	0.11002
0.02019	9.45836e-07	0.03232	0.00149	0.03232	0.02675	0.03232	0.11025
0.02023	9.50856e-07	0.03238	0.0015	0.03238	0.02683	0.03238	0.11049
0.02027	9.5742e-07	0.03245	0.0015	0.03245	0.02691	0.03245	0.11073
0.02031	9.61888e-07	0.03251	0.00151	0.03251	0.027	0.03251	0.11096
0.02035	9.67987e-07	0.03258	0.00152	0.03258	0.02708	0.03258	0.1112
0.02039	9.71429e-07	0.03264	0.00153	0.03264	0.02716	0.03264	0.11144
0.02043	9.78589e-07	0.0327	0.00153	0.0327	0.02724	0.0327	0.11168
0.02047	9.84075e-07	0.03277	0.00154	0.03277	0.02733	0.03277	0.11192
0.02051	9.89134e-07	0.03283	0.00155	0.03283	0.02741	0.03283	0.11216
0.02055	9.9453e-07	0.0329	0.00155	0.0329	0.0275	0.0329	0.1124
0.02059	1.00109e-06	0.03296	0.00156	0.03296	0.02758	0.03296	0.11264
0.02063	1.00558e-06	0.03302	0.00157	0.03302	0.02766	0.03302	0.11289
0.02067	1.0115e-06	0.03309	0.00158	0.03309	0.02775	0.03309	0.11313
0.02071	1.01721e-06	0.03315	0.00158	0.03315	0.02783	0.03315	0.11337
0.02075	1.02127e-06	0.03322	0.00159	0.03322	0.02792	0.03322	0.11362
0.02079	1.02785e-06	0.03328	0.0016	0.03328	0.028	0.03328	0.11386
0.02083	1.03408e-06	0.03334	0.00161	0.03334	0.02809	0.03334	0.11411
0.02087	1.04054e-06	0.03341	0.00161	0.03341	0.02818	0.03341	0.11435
0.02091	1.04506e-06	0.03347	0.00162	0.03347	0.02826	0.03347	0.1146
0.02095	1.05068e-06	0.03354	0.00163	0.03354	0.02835	0.03354	0.11485
0.02099	1.05676e-06	0.0336	0.00164	0.0336	0.02843	0.0336	0.1151
0.02103	1.06185e-06	0.03366	0.00165	0.03366	0.02852	0.03366	0.11534
0.02107	1.06905e-06	0.03373	0.00165	0.03373	0.02861	0.03373	0.11559
0.02111	1.07415e-06	0.03379	0.00166	0.03379	0.0287	0.03379	0.11584
0.02115	1.07972e-06	0.03386	0.00167	0.03386	0.02878	0.03386	0.11609
0.02119	1.08602e-06	0.03392	0.00168	0.03392	0.02887	0.03392	0.11635
0.02123	1.09149e-06	0.03398	0.00168	0.03398	0.02896	0.03398	0.1166
0.02127	1.09811e-06	0.03405	0.00169	0.03405	0.02905	0.03405	0.11685
0.02131	1.10468e-06	0.03411	0.0017	0.03411	0.02914	0.03411	0.1171
0.02135	1.10988e-06	0.03418	0.00171	0.03418	0.02923	0.03418	0.11736
0.02139	1.11688e-06	0.03424	0.00172	0.03424	0.02931	0.03424	0.11761
0.02143	1.12254e-06	0.0343	0.00172	0.0343	0.0294	0.0343	0.11787
0.02147	1.12878e-06	0.03437	0.00173	0.03437	0.02949	0.03437	0.11812
0.02151	1.13445e-06	0.03443	0.00174	0.03443	0.02958	0.03443	0.11838
0.02155	1.14076e-06	0.0345	0.00175	0.0345	0.02967	0.0345	0.11864
0.02159	1.14598e-06	0.03456	0.00176	0.03456	0.02976	0.03456	0.11889
0.02163	1.15317e-06	0.03462	0.00177	0.03462	0.02986	0.03462	0.11915
0.02167	1.15934e-06	0.03469	0.00177	0.03469	0.02995	0.03469	0.11941
0.02171	1.16645e-06	0.03475	0.00178	0.03475	0.03004	0.03475	0.11967
0.02175	1.17106e-06	0.03482	0.00179	0.03482	0.03013	0.03482	0.11993
0.02179	1.17935e-06	0.03488	0.0018	0.03488	0.03022	0.03488	0.12019
0.02183	1.18577e-06	0.03494	0.00181	0.03494	0.03031	0.03494	0.12045
0.02187	1.19221e-06	0.03501	0.00182	0.03501	0.03041	0.03501	0.12072
0.02191	1.20208e-06	0.03507	0.00182	0.03507	0.0305	0.03507	0.12098
0.02195	1.20647e-06	0.03514	0.00183	0.03514	0.03059	0.03514	0.12124
0.02199	1.2122e-06	0.0352	0.00184	0.0352	0.03069	0.0352	0.12151
0.02203	1.21969e-06	0.03526	0.00185	0.03526	0.03078	0.03526	0.12177
0.02207	1.22603e-06	0.03533	0.00186	0.03533	0.03087	0.03533	0.12204
0.02211	1.23185e-06	0.03539	0.00187	0.03539	0.03097	0.03539	0.1223
0.02215	1.23808e-06	0.03546	0.00188	0.03546	0.03106	0.03546	0.12257
0.02219	1.24511e-06	0.03552	0.00189	0.03552	0.03116	0.03552	0.12284
0.02223	1.25298e-06	0.03558	0.00189	0.03558	0.03125	0.03558	0.12311
0.02227	1.25869e-06	0.03565	0.0019	0.03565	0.03135	0.03565	0.12338
0.02231	1.26712e-06	0.03571	0.00191	0.03571	0.03144	0.03571	0.12365
0.02235	1.27221e-06	0.03578	0.00192	0.03578	0.03154	0.03578	0.12392
0.02239	1.28118e-06	0.03584	0.00193	0.03584	0.03163	0.03584	0.12419
0.02243	1.28803e-06	0.0359	0.00194	0.0359	0.03173	0.0359	0.12446
0.02247	1.29474e-06	0.03597	0.00195	0.03597	0.03183	0.03597	0.12473
0.02251	1.30199e-06	0.03603	0.00196	0.03603	0.03192	0.03603	0.125
0.02255	1.30993e-06	0.0361	0.00197	0.0361	0.03202	0.0361	0.12528
0.02259	1.31662e-06	0.03616	0.00198	0.03616	0.03212	0.03616	0.12555
0.02263	1.32416e-06	0.03622	0.00199	0.03622	0.03222	0.03622	0.12583
0.02267	1.33038e-06	0.03629	0.002	0.03629	0.03232	0.03629	0.1261
0.02271	1.33809e-06	0.03635	0.002	0.03635	0.03241	0.03635	0.12638
0.02275	1.3458e-06	0.03642	0.00201	0.03642	0.03251	0.03642	0.12666
0.02279	1.35277e-06	0.03648	0.00202	0.03648	0.03261	0.03648	0.12694
0.02283	1.35992e-06	0.03654	0.00203	0.03654	0.03271	0.03654	0.12721
0.02287	1.36735e-06	0.03661	0.00204	0.03661	0.03281	0.03661	0.12749
0.02291	1.37531e-06	0.03667	0.00205	0.03667	0.03291	0.03667	0.12777
0.02295	1.38262e-06	0.03674	0.00206	0.03674	0.03301	0.03674	0.12805
0.02299	1.3896e-06	0.0368	0.00207	0.0368	0.03311	0.0368	0.12834
0.02303	1.39804e-06	0.03686	0.00208	0.03686	0.03321	0.03686	0.12862
0.02307	1.40502e-06	0.03693	0.00209	0.03693	0.03331	0.03693	0.1289
0.02311	1.4133e-06	0.03699	0.0021	0.03699	0.03342	0.03699	0.12918
0.02315	1.42145e-06	0.03706	0.00211	0.03706	0.03352	0.03706	0.12947
0.02319	1.4284e-06	0.03712	0.00212	0.03712	0.03362	0.03712	0.12975
0.02323	1.43599e-06	0.03718	0.00213	0.03718	0.03372	0.03718	0.13004
0.02327	1.44544e-06	0.03725	0.00214	0.03725	0.03383	0.03725	0.13033
0.02331	1.4531e-06	0.03731	0.00215	0.03731	0.03393	0.03731	0.13061
0.02335	1.46023e-06	0.03738	0.00216	0.03738	0.03403	0.03738	0.1309
0.02339	1.46833e-06	0.03744	0.00217	0.03744	0.03414	0.03744	0.13119
0.02343	1.47697e-06	0.0375	0.00218	0.0375	0.03424	0.0375	0.13148
0.02347	1.48455e-06	0.03757	0.00219	0.03757	0.03434	0.03757	0.13177
0.02351	1.4931e-06	0.03763	0.0022	0.03763	0.03445	0.03763	0.13206
0.02355	1.49979e-06	0.0377	0.00221	0.0377	0.03455	0.0377	0.13235
0.02359	1.50929e-06	0.03776	0.00222	0.03776	0.03466	0.03776	0.13264
0.02363	1.51765e-06	0.03782	0.00223	0.03782	0.03476	0.03782	0.13294
0.02367	1.5257e-06	0.03789	0.00224	0.03789	0.03487	0.03789	0.13323
0.02371	1.53537e-06	0.03795	0.00225	0.03795	0.03498	0.03795	0.13352
0.02375	1.54159e-06	0.03802	0.00227	0.03802	0.03508	0.03802	0.13382
0.02379	1.55113e-06	0.03808	0.00228	0.03808	0.03519	0.03808	0.13411
0.02383	1.56002e-06	0.03814	0.00229	0.03814	0.0353	0.03814	0.13441
0.02387	1.56788e-06	0.03821	0.0023	0.03821	0.0354	0.03821	0.13471
0.02391	1.57667e-06	0.03827	0.00231	0.03827	0.03551	0.03827	0.13501
0.02395	1.58463e-06	0.03834	0.00232	0.03834	0.03562	0.03834	0.13531
0.02399	1.5938e-06	0.0384	0.00233	0.0384	0.03573	0.0384	0.1356
0.02403	1.60223e-06	0.03846	0.00234	0.03846	0.03584	0.03846	0.1359
0.02407	1.61232e-06	0.03853	0.00235	0.03853	0.03595	0.03853	0.13621
0.02411	1.62024e-06	0.03859	0.00236	0.03859	0.03605	0.03859	0.13651
0.02415	1.63057e-06	0.03866	0.00237	0.03866	0.03616	0.03866	0.13681
0.02419	1.6391e-06	0.03872	0.00238	0.03872	0.03627	0.03872	0.13711
0.02423	1.64764e-06	0.03878	0.0024	0.03878	0.03638	0.03878	0.13742
0.02427	1.65621e-06	0.03885	0.00241	0.03885	0.03649	0.03885	0.13772
0.02431	1.66543e-06	0.03891	0.00242	0.03891	0.03661	0.03891	0.13803
0.02435	1.67452e-06	0.03898	0.00243	0.03898	0.03672	0.03898	0.13833
0.02439	1.68337e-06	0.03904	0.00244	0.03904	0.03683	0.03904	0.13864
0.02443	1.69375e-06	0.0391	0.00245	0.0391	0.03694	0.0391	0.13895
0.02447	1.70242e-06	0.03917	0.00246	0.03917	0.03705	0.03917	0.13926
0.02451	1.71178e-06	0.03923	0.00248	0.03923	0.03716	0.03923	0.13957
0.02455	1.7216e-06	0.0393	0.00249	0.0393	0.03728	0.0393	0.13988
0.02459	1.73103e-06	0.03936	0.0025	0.03936	0.03739	0.03936	0.14019
0.02463	1.74088e-06	0.03942	0.00251	0.03942	0.0375	0.03942	0.1405
0.02467	1.75018e-06	0.03949	0.00252	0.03949	0.03762	0.03949	0.14081
0.02471	1.75945e-06	0.03955	0.00253	0.03955	0.03773	0.03955	0.14113
0.02475	1.76887e-06	0.03962	0.00255	0.03962	0.03785	0.03962	0.14144
0.02479	1.77959e-06	0.03968	0.00256	0.03968	0.03796	0.03968	0.14176
0.02483	1.78813e-06	0.03974	0.00257	0.03974	0.03808	0.03974	0.14207
0.02487	1.79881e-06	0.03981	0.00258	0.03981	0.03819	0.03981	0.14239
0.02491	1.80824e-06	0.03987	0.00259	0.03987	0.03831	0.03987	0.14271
0.02495	1.81813e-06	0.03994	0.00261	0.03994	0.03842	0.03994	0.14302
0.02499	1.82752e-06	0.04	0.00262	0.04	0.03854	0.04	0.14334
0.02503	1.8387e-06	0.04006	0.00263	0.04006	0.03866	0.04006	0.14366
0.02507	1.8495e-06	0.04013	0.00264	0.04013	0.03877	0.04013	0.14398
0.02511	1.85785e-06	0.04019	0.00266	0.04019	0.03889	0.04019	0.1443
0.02515	1.87037e-06	0.04026	0.00267	0.04026	0.03901	0.04026	0.14463
0.02519	1.8791e-06	0.04032	0.00268	0.04032	0.03912	0.04032	0.14495
0.02523	1.88968e-06	0.04038	0.00269	0.04038	0.03924	0.04038	0.14527
0.02527	1.89935e-06	0.04045	0.00271	0.04045	0.03936	0.04045	0.1456
0.02531	1.91038e-06	0.04051	0.00272	0.04051	0.03948	0.04051	0.14592
0.02535	1.92081e-06	0.04058	0.00273	0.04058	0.0396	0.04058	0.14625
0.02539	1.93192e-06	0.04064	0.00275	0.04064	0.03972	0.04064	0.14658
0.02543	1.94145e-06	0.0407	0.00276	0.0407	0.03984	0.0407	0.1469
0.02547	1.95264e-06	0.04077	0.00277	0.04077	0.03996	0.04077	0.14723
0.02551	1.96186e-06	0.04083	0.00278	0.04083	0.04008	0.04083	0.14756
0.02555	1.97312e-06	0.0409	0.0028	0.0409	0.0402	0.0409	0.14789
0.02559	1.98571e-06	0.04096	0.00281	0.04096	0.04032	0.04096	0.14822
0.02563	1.99553e-06	0.04102	0.00282	0.04102	0.04044	0.04102	0.14855
0.02567	2.00628e-06	0.04109	0.00284	0.04109	0.04057	0.04109	0.14889
0.02571	2.01761e-06	0.04115	0.00285	0.04115	0.04069	0.04115	0.14922
0.02575	2.02957e-06	0.04122	0.00286	0.04122	0.04081	0.04122	0.14955
0.02579	2.04019e-06	0.04128	0.00288	0.04128	0.04093	0.04128	0.14989
0.02583	2.05087e-06	0.04134	0.00289	0.04134	0.04106	0.04134	0.15023
0.02587	2.06215e-06	0.04141	0.0029	0.04141	0.04118	0.04141	0.15056
0.02591	2.07374e-06	0.04147	0.00292	0.04147	0.0413	0.04147	0.1509
0.02595	2.08497e-06	0.04154	0.00293	0.04154	0.04143	0.04154	0.15124
0.02599	2.09543e-06	0.0416	0.00294	0.0416	0.04155	0.0416	0.15158
0.02603	2.10834e-06	0.04166	0.00296	0.04166	0.04168	0.04166	0.15192
0.02607	2.11915e-06	0.04173	0.00297	0.04173	0.0418	0.04173	0.15226
0.02611	2.1308e-06	0.04179	0.00299	0.04179	0.04193	0.04179	0.1526
0.02615	2.14259e-06	0.04186	0.003	0.04186	0.04206	0.04186	0.15294
0.02619	2.15486e-06	0.04192	0.00301	0.04192	0.04218	0.04192	0.15329
0.02623	2.16598e-06	0.04198	0.00303	0.04198	0.04231	0.04198	0.15363
0.02627	2.1781e-06	0.04205	0.00304	0.04205	0.04244	0.04205	0.15398
0.02631	2.19074e-06	0.04211	0.00306	0.04211	0.04256	0.04211	0.15432
0.02635	2.20203e-06	0.04218	0.00307	0.04218	0.04269	0.04218	0.15467
0.02639	2.21379e-06	0.04224	0.00309	0.04224	0.04282	0.04224	0.15502
0.02643	2.22588e-06	0.0423	0.0031	0.0423	0.04295	0.0423	0.15537
0.02647	2.23907e-06	0.04237	0.00311	0.04237	0.04308	0.04237	0.15571
0.02651	2.25026e-06	0.04243	0.00313	0.04243	0.04321	0.04243	0.15606
0.02655	2.26372e-06	0.0425	0.00314	0.0425	0.04334	0.0425	0.15642
0.02659	2.27507e-06	0.04256	0.00316	0.04256	0.04347	0.04256	0.15677
0.02663	2.28779e-06	0.04262	0.00317	0.04262	0.0436	0.04262	0.15712
0.02667	2.30123e-06	0.04269	0.00319	0.04269	0.04373	0.04269	0.15747
0.02671	2.31354e-06	0.04275	0.0032	0.04275	0.04386	0.04275	0.15783
0.02675	2.32597e-06	0.04282	0.00322	0.04282	0.04399	0.04282	0.15818
0.02679	2.33881e-06	0.04288	0.00323	0.04288	0.04413	0.04288	0.15854
0.02683	2.35088e-06	0.04294	0.00325	0.04294	0.04426	0.04294	0.1589
0.02687	2.36394e-06	0.04301	0.00326	0.04301	0.04439	0.04301	0.15925
0.02691	2.37812e-06	0.04307	0.00328	0.04307	0.04452	0.04307	0.15961
0.02695	2.38944e-06	0.04314	0.00329	0.04314	0.04466	0.04314	0.15997
0.02699	2.40372e-06	0.0432	0.00331	0.0432	0.04479	0.0432	0.16033
0.02703	2.41639e-06	0.04326	0.00333	0.04326	0.04493	0.04326	0.16069
0.02707	2.42891e-06	0.04333	0.00334	0.04333	0.04506	0.04333	0.16106
0.02711	2.44214e-06	0.04339	0.00336	0.04339	0.0452	0.04339	0.16142
0.02715	2.45557e-06	0.04346	0.00337	0.04346	0.04533	0.04346	0.16178
0.02719	2.47105e-06	0.04352	0.00339	0.04352	0.04547	0.04352	0.16215
0.02723	2.48298e-06	0.04358	0.0034	0.04358	0.04561	0.04358	0.16251
0.02727	2.49721e-06	0.04365	0.00342	0.04365	0.04574	0.04365	0.16288
0.02731	2.51079e-06	0.04371	0.00344	0.04371	0.04588	0.04371	0.16325
0.02735	2.52317e-06	0.04378	0.00345	0.04378	0.04602	0.04378	0.16362
0.02739	2.53873e-06	0.04384	0.00347	0.04384	0.04616	0.04384	0.16399
0.02743	2.55305e-06	0.0439	0.00348	0.0439	0.0463	0.0439	0.16436
0.02747	2.56553e-06	0.04397	0.0035	0.04397	0.04644	0.04397	0.16473
0.02751	2.58079e-06	0.04403	0.00352	0.04403	0.04658	0.04403	0.1651
0.02755	2.5941e-06	0.0441	0.00353	0.0441	0.04672	0.0441	0.16547
0.02759	2.61039e-06	0.04416	0.00355	0.04416	0.04686	0.04416	0.16585
0.02763	2.62356e-06	0.04422	0.00357	0.04422	0.047	0.04422	0.16622
0.02767	2.63732e-06	0.04429	0.00358	0.04429	0.04714	0.04429	0.16659
0.02771	2.65169e-06	0.04435	0.0036	0.04435	0.04728	0.04435	0.16697
0.02775	2.66637e-06	0.04442	0.00362	0.04442	0.04742	0.04442	0.16735
0.02779	2.68088e-06	0.04448	0.00363	0.04448	0.04757	0.04448	0.16773
0.02783	2.69616e-06	0.04454	0.00365	0.04454	0.04771	0.04454	0.16811
0.02787	2.71027e-06	0.04461	0.00367	0.04461	0.04785	0.04461	0.16849
0.02791	2.72537e-06	0.04467	0.00369	0.04467	0.048	0.04467	0.16887
0.02795	2.73982e-06	0.04474	0.0037	0.04474	0.04814	0.04474	0.16925
0.02799	2.75472e-06	0.0448	0.00372	0.0448	0.04829	0.0448	0.16963
0.02803	2.77066e-06	0.04486	0.00374	0.04486	0.04843	0.04486	0.17001
0.02807	2.78526e-06	0.04493	0.00376	0.04493	0.04858	0.04493	0.1704
0.02811	2.80037e-06	0.04499	0.00377	0.04499	0.04872	0.04499	0.17078
0.02815	2.81533e-06	0.04506	0.00379	0.04506	0.04887	0.04506	0.17117
0.02819	2.83164e-06	0.04512	0.00381	0.04512	0.04902	0.04512	0.17156
0.02823	2.84666e-06	0.04518	0.00383	0.04518	0.04917	0.04518	0.17194
0.02827	2.86201e-06	0.04525	0.00384	0.04525	0.04931	0.04525	0.17233
0.02831	2.87695e-06	0.04531	0.00386	0.04531	0.04946	0.04531	0.17272
0.02835	2.89385e-06	0.04538	0.00388	0.04538	0.04961	0.04538	0.17311
0.02839	2.91038e-06	0.04544	0.0039	0.04544	0.04976	0.04544	0.17351
0.02843	2.92554e-06	0.0455	0.00392	0.0455	0.04991	0.0455	0.1739
0.02847	2.94044e-06	0.04557	0.00394	0.04557	0.05006	0.04557	0.17429
0.02851	2.9579e-06	0.04563	0.00395	0.04563	0.05021	0.04563	0.17469
0.02855	2.97404e-06	0.0457	0.00397	0.0457	0.05036	0.0457	0.17508
0.02859	2.99013e-06	0.04576	0.00399	0.04576	0.05051	0.04576	0.17548
0.02863	3.00625e-06	0.04582	0.00401	0.04582	0.05067	0.04582	0.17587
0.02867	3.02261e-06	0.04589	0.00403	0.04589	0.05082	0.04589	0.17627
0.02871	3.03939e-06	0.04595	0.00405	0.04595	0.05097	0.04595	0.17667
0.02875	3.05614e-06	0.04602	0.00407	0.04602	0.05112	0.04602	0.17707
0.02879	3.0729e-06	0.04608	0.00409	0.04608	0.05128	0.04608	0.17747
0.02883	3.09046e-06	0.04614	0.0041	0.04614	0.05143	0.04614	0.17787
0.02887	3.10708e-06	0.04621	0.00412	0.04621	0.05159	0.04621	0.17828
0.02891	3.12347e-06	0.04627	0.00414	0.04627	0.05174	0.04627	0.17868
0.02895	3.14134e-06	0.04634	0.00416	0.04634	0.0519	0.04634	0.17909
0.02899	3.15621e-06	0.0464	0.00418	0.0464	0.05205	0.0464	0.17949
0.02903	3.17525e-06	0.04646	0.0042	0.04646	0.05221	0.04646	0.1799
0.02907	3.19233e-06	0.04653	0.00422	0.04653	0.05237	0.04653	0.18031
0.02911	3.21137e-06	0.04659	0.00424	0.04659	0.05253	0.04659	0.18072
0.02915	3.22913e-06	0.04666	0.00426	0.04666	0.05268	0.04666	0.18113
0.02919	3.2456e-06	0.04672	0.00428	0.04672	0.05284	0.04672	0.18154
0.02923	3.26315e-06	0.04678	0.0043	0.04678	0.053	0.04678	0.18195
0.02927	3.28073e-06	0.04685	0.00432	0.04685	0.05316	0.04685	0.18236
0.02931	3.29896e-06	0.04691	0.00434	0.04691	0.05332	0.04691	0.18277
0.02935	3.31748e-06	0.04698	0.00436	0.04698	0.05348	0.04698	0.18319
0.02939	3.33519e-06	0.04704	0.00438	0.04704	0.05364	0.04704	0.18361
0.02943	3.35442e-06	0.0471	0.0044	0.0471	0.0538	0.0471	0.18402
0.02947	3.37225e-06	0.04717	0.00442	0.04717	0.05396	0.04717	0.18444
0.02951	3.39013e-06	0.04723	0.00444	0.04723	0.05413	0.04723	0.18486
0.02955	3.40955e-06	0.0473	0.00446	0.0473	0.05429	0.0473	0.18528
0.02959	3.42726e-06	0.04736	0.00448	0.04736	0.05445	0.04736	0.1857
0.02963	3.44742e-06	0.04742	0.00451	0.04742	0.05461	0.04742	0.18612
0.02967	3.46504e-06	0.04749	0.00453	0.04749	0.05478	0.04749	0.18654
0.02971	3.48358e-06	0.04755	0.00455	0.04755	0.05494	0.04755	0.18697
0.02975	3.50275e-06	0.04762	0.00457	0.04762	0.05511	0.04762	0.18739
0.02979	3.52282e-06	0.04768	0.00459	0.04768	0.05527	0.04768	0.18782
0.02983	3.54197e-06	0.04774	0.00461	0.04774	0.05544	0.04774	0.18824
0.02987	3.56166e-06	0.04781	0.00463	0.04781	0.0556	0.04781	0.18867
0.02991	3.58065e-06	0.04787	0.00466	0.04787	0.05577	0.04787	0.1891
0.02995	3.60053e-06	0.04794	0.00468	0.04794	0.05594	0.04794	0.18953
0.02999	3.62064e-06	0.048	0.0047	0.048	0.05611	0.048	0.18996
0.03003	3.64053e-06	0.04806	0.00472	0.04806	0.05627	0.04806	0.19039
0.03007	3.66008e-06	0.04813	0.00474	0.04813	0.05644	0.04813	0.19082
0.03011	3.67937e-06	0.04819	0.00477	0.04819	0.05661	0.04819	0.19126
0.03015	3.70008e-06	0.04826	0.00479	0.04826	0.05678	0.04826	0.19169
0.03019	3.71996e-06	0.04832	0.00481	0.04832	0.05695	0.04832	0.19213
0.03023	3.74077e-06	0.04838	0.00483	0.04838	0.05712	0.04838	0.19257
0.03027	3.7616e-06	0.04845	0.00486	0.04845	0.05729	0.04845	0.193
0.03031	3.78105e-06	0.04851	0.00488	0.04851	0.05746	0.04851	0.19344
0.03035	3.8024e-06	0.04858	0.0049	0.04858	0.05764	0.04858	0.19388
0.03039	3.82339e-06	0.04864	0.00492	0.04864	0.05781	0.04864	0.19433
0.03043	3.84436e-06	0.0487	0.00495	0.0487	0.05798	0.0487	0.19477
0.03047	3.86466e-06	0.04877	0.00497	0.04877	0.05815	0.04877	0.19521
0.03051	3.88758e-06	0.04883	0.00499	0.04883	0.05833	0.04883	0.19566
0.03055	3.90773e-06	0.0489	0.00502	0.0489	0.0585	0.0489	0.1961
0.03059	3.92826e-06	0.04896	0.00504	0.04896	0.05868	0.04896	0.19655
0.03063	3.95037e-06	0.04902	0.00506	0.04902	0.05885	0.04902	0.197
0.03067	3.97269e-06	0.04909	0.00509	0.04909	0.05903	0.04909	0.19745
0.03071	3.99409e-06	0.04915	0.00511	0.04915	0.05921	0.04915	0.1979
0.03075	4.01559e-06	0.04922	0.00514	0.04922	0.05938	0.04922	0.19835
0.03079	4.0383e-06	0.04928	0.00516	0.04928	0.05956	0.04928	0.1988
0.03083	4.06007e-06	0.04934	0.00518	0.04934	0.05974	0.04934	0.19926
0.03087	4.08244e-06	0.04941	0.00521	0.04941	0.05992	0.04941	0.19971
0.03091	4.10459e-06	0.04947	0.00523	0.04947	0.0601	0.04947	0.20017
0.03095	4.12766e-06	0.04954	0.00526	0.04954	0.06027	0.04954	0.20063
0.03099	4.15064e-06	0.0496	0.00528	0.0496	0.06045	0.0496	0.20109
0.03103	4.17201e-06	0.04966	0.00531	0.04966	0.06064	0.04966	0.20154
0.03107	4.19635e-06	0.04973	0.00533	0.04973	0.06082	0.04973	0.20201
0.03111	4.21855e-06	0.04979	0.00536	0.04979	0.061	0.04979	0.20247
0.03115	4.24147e-06	0.04986	0.00538	0.04986	0.06118	0.04986	0.20293
0.03119	4.26484e-06	0.04992	0.00541	0.04992	0.06136	0.04992	0.2034
0.03123	4.28797e-06	0.04998	0.00543	0.04998	0.06155	0.04998	0.20386
0.03127	4.31151e-06	0.05005	0.00546	0.05005	0.06173	0.05005	0.20433
0.03131	4.335e-06	0.05011	0.00548	0.05011	0.06191	0.05011	0.2048
0.03135	4.35882e-06	0.05018	0.00551	0.05018	0.0621	0.05018	0.20527
0.03139	4.38327e-06	0.05024	0.00553	0.05024	0.06228	0.05024	0.20574
0.03143	4.407e-06	0.0503	0.00556	0.0503	0.06247	0.0503	0.20621
0.03147	4.43175e-06	0.05037	0.00559	0.05037	0.06266	0.05037	0.20668
0.03151	4.45518e-06	0.05043	0.00561	0.05043	0.06284	0.05043	0.20716
0.03155	4.47952e-06	0.0505	0.00564	0.0505	0.06303	0.0505	0.20763
0.03159	4.50425e-06	0.05056	0.00567	0.05056	0.06322	0.05056	0.20811
0.03163	4.52866e-06	0.05062	0.00569	0.05062	0.06341	0.05062	0.20859
0.03167	4.55321e-06	0.05069	0.00572	0.05069	0.0636	0.05069	0.20907
0.03171	4.57882e-06	0.05075	0.00574	0.05075	0.06379	0.05075	0.20955
0.03175	4.6027e-06	0.05082	0.00577	0.05082	0.06398	0.05082	0.21003
0.03179	4.62886e-06	0.05088	0.0058	0.05088	0.06417	0.05088	0.21051
0.03183	4.65465e-06	0.05094	0.00583	0.05094	0.06436	0.05094	0.211
0.03187	4.67929e-06	0.05101	0.00585	0.05101	0.06455	0.05101	0.21149
0.03191	4.70524e-06	0.05107	0.00588	0.05107	0.06475	0.05107	0.21197
0.03195	4.73178e-06	0.05114	0.00591	0.05114	0.06494	0.05114	0.21246
0.03199	4.75749e-06	0.0512	0.00594	0.0512	0.06513	0.0512	0.21295
0.03203	4.78278e-06	0.05126	0.00596	0.05126	0.06533	0.05126	0.21344
0.03207	4.80814e-06	0.05133	0.00599	0.05133	0.06552	0.05133	0.21394
0.03211	4.83485e-06	0.05139	0.00602	0.05139	0.06572	0.05139	0.21443
0.03215	4.86197e-06	0.05146	0.00605	0.05146	0.06592	0.05146	0.21492
0.03219	4.88768e-06	0.05152	0.00608	0.05152	0.06611	0.05152	0.21542
0.03223	4.91499e-06	0.05158	0.0061	0.05158	0.06631	0.05158	0.21592
0.03227	4.94303e-06	0.05165	0.00613	0.05165	0.06651	0.05165	0.21642
0.03231	4.97034e-06	0.05171	0.00616	0.05171	0.06671	0.05171	0.21692
0.03235	4.99802e-06	0.05178	0.00619	0.05178	0.06691	0.05178	0.21742
0.03239	5.02462e-06	0.05184	0.00622	0.05184	0.06711	0.05184	0.21793
0.03243	5.05222e-06	0.0519	0.00625	0.0519	0.06731	0.0519	0.21843
0.03247	5.07949e-06	0.05197	0.00628	0.05197	0.06751	0.05197	0.21894
0.03251	5.10676e-06	0.05203	0.00631	0.05203	0.06771	0.05203	0.21945
0.03255	5.13593e-06	0.0521	0.00634	0.0521	0.06791	0.0521	0.21996
0.03259	5.1642e-06	0.05216	0.00637	0.05216	0.06812	0.05216	0.22047
0.03263	5.1917e-06	0.05222	0.0064	0.05222	0.06832	0.05222	0.22098
0.03267	5.21957e-06	0.05229	0.00643	0.05229	0.06853	0.05229	0.22149
0.03271	5.24946e-06	0.05235	0.00646	0.05235	0.06873	0.05235	0.22201
0.03275	5.2765e-06	0.05242	0.00649	0.05242	0.06894	0.05242	0.22253
0.03279	5.30553e-06	0.05248	0.00652	0.05248	0.06914	0.05248	0.22304
0.03283	5.33541e-06	0.05254	0.00655	0.05254	0.06935	0.05254	0.22356
0.03287	5.36448e-06	0.05261	0.00658	0.05261	0.06956	0.05261	0.22409
0.03291	5.39288e-06	0.05267	0.00661	0.05267	0.06977	0.05267	0.22461
0.03295	5.42198e-06	0.05274	0.00664	0.05274	0.06997	0.05274	0.22513
0.03299	5.45288e-06	0.0528	0.00667	0.0528	0.07018	0.0528	0.22566
0.03303	5.48245e-06	0.05286	0.0067	0.05286	0.07039	0.05286	0.22619
0.03307	5.51329e-06	0.05293	0.00673	0.05293	0.0706	0.05293	0.22671
0.03311	5.54228e-06	0.05299	0.00676	0.05299	0.07082	0.05299	0.22724
0.03315	5.57293e-06	0.05306	0.0068	0.05306	0.07103	0.05306	0.22778
0.03319	5.60402e-06	0.05312	0.00683	0.05312	0.07124	0.05312	0.22831
0.03323	5.63404e-06	0.05318	0.00686	0.05318	0.07145	0.05318	0.22884
0.03327	5.66477e-06	0.05325	0.00689	0.05325	0.07167	0.05325	0.22938
0.03331	5.69616e-06	0.05331	0.00692	0.05331	0.07188	0.05331	0.22992
0.03335	5.72749e-06	0.05338	0.00696	0.05338	0.0721	0.05338	0.23046
0.03339	5.75918e-06	0.05344	0.00699	0.05344	0.07232	0.05344	0.231
0.03343	5.79012e-06	0.0535	0.00702	0.0535	0.07253	0.0535	0.23154
0.03347	5.82182e-06	0.05357	0.00706	0.05357	0.07275	0.05357	0.23209
0.03351	5.85342e-06	0.05363	0.00709	0.05363	0.07297	0.05363	0.23263
0.03355	5.88586e-06	0.0537	0.00712	0.0537	0.07319	0.0537	0.23318
0.03359	5.91846e-06	0.05376	0.00715	0.05376	0.07341	0.05376	0.23373
0.03363	5.95003e-06	0.05382	0.00719	0.05382	0.07363	0.05382	0.23428
0.03367	5.98294e-06	0.05389	0.00722	0.05389	0.07385	0.05389	0.23483
0.03371	6.01582e-06	0.05395	0.00726	0.05395	0.07407	0.05395	0.23539
0.03375	6.04748e-06	0.05402	0.00729	0.05402	0.07429	0.05402	0.23594
0.03379	6.08129e-06	0.05408	0.00732	0.05408	0.07451	0.05408	0.2365
0.03383	6.1145e-06	0.05414	0.00736	0.05414	0.07474	0.05414	0.23706
0.03387	6.14892e-06	0.05421	0.00739	0.05421	0.07496	0.05421	0.23762
0.03391	6.18312e-06	0.05427	0.00743	0.05427	0.07519	0.05427	0.23818
0.03395	6.21617e-06	0.05434	0.00746	0.05434	0.07541	0.05434	0.23875
0.03399	6.25039e-06	0.0544	0.0075	0.0544	0.07564	0.0544	0.23931
0.03403	6.28509e-06	0.05446	0.00753	0.05446	0.07586	0.05446	0.23988
0.03407	6.31947e-06	0.05453	0.00757	0.05453	0.07609	0.05453	0.24045
0.03411	6.35368e-06	0.05459	0.0076	0.05459	0.07632	0.05459	0.24102
0.03415	6.38898e-06	0.05466	0.00764	0.05466	0.07655	0.05466	0.24159
0.03419	6.42269e-06	0.05472	0.00767	0.05472	0.07678	0.05472	0.24217
0.03423	6.45843e-06	0.05478	0.00771	0.05478	0.07701	0.05478	0.24275
0.03427	6.49402e-06	0.05485	0.00774	0.05485	0.07724	0.05485	0.24332
0.03431	6.52975e-06	0.05491	0.00778	0.05491	0.07747	0.05491	0.2439
0.03435	6.56489e-06	0.05498	0.00782	0.05498	0.0777	0.05498	0.24449
0.03439	6.59973e-06	0.05504	0.00785	0.05504	0.07794	0.05504	0.24507
0.03443	6.63747e-06	0.0551	0.00789	0.0551	0.07817	0.0551	0.24565
0.03447	6.67346e-06	0.05517	0.00793	0.05517	0.07841	0.05517	0.24624
0.03451	6.7102e-06	0.05523	0.00796	0.05523	0.07864	0.05523	0.24683
0.03455	6.74656e-06	0.0553	0.008	0.0553	0.07888	0.0553	0.24742
0.03459	6.78429e-06	0.05536	0.00804	0.05536	0.07911	0.05536	0.24801
0.03463	6.82214e-06	0.05542	0.00808	0.05542	0.07935	0.05542	0.24861
0.03467	6.85614e-06	0.05549	0.00811	0.05549	0.07959	0.05549	0.24921
0.03471	6.8953e-06	0.05555	0.00815	0.05555	0.07983	0.05555	0.2498
0.03475	6.93344e-06	0.05562	0.00819	0.05562	0.08007	0.05562	0.2504
0.03479	6.971e-06	0.05568	0.00823	0.05568	0.08031	0.05568	0.25101
0.03483	7.0092e-06	0.05574	0.00827	0.05574	0.08055	0.05574	0.25161
0.03487	7.0478e-06	0.05581	0.00831	0.05581	0.08079	0.05581	0.25222
0.03491	7.08629e-06	0.05587	0.00834	0.05587	0.08103	0.05587	0.25282
0.03495	7.12519e-06	0.05594	0.00838	0.05594	0.08127	0.05594	0.25343
0.03499	7.16401e-06	0.056	0.00842	0.056	0.08152	0.056	0.25404
0.03503	7.20352e-06	0.05606	0.00846	0.05606	0.08176	0.05606	0.25466
0.03507	7.24225e-06	0.05613	0.0085	0.05613	0.08201	0.05613	0.25527
0.03511	7.28213e-06	0.05619	0.00854	0.05619	0.08225	0.05619	0.25589
0.03515	7.32167e-06	0.05626	0.00858	0.05626	0.0825	0.05626	0.25651
0.03519	7.36314e-06	0.05632	0.00862	0.05632	0.08274	0.05632	0.25713
0.03523	7.40285e-06	0.05638	0.00866	0.05638	0.08299	0.05638	0.25776
0.03527	7.4433e-06	0.05645	0.0087	0.05645	0.08324	0.05645	0.25838
0.03531	7.48449e-06	0.05651	0.00874	0.05651	0.08349	0.05651	0.25901
0.03535	7.5248e-06	0.05658	0.00878	0.05658	0.08374	0.05658	0.25964
0.03539	7.56594e-06	0.05664	0.00883	0.05664	0.08399	0.05664	0.26027
0.03543	7.60774e-06	0.0567	0.00887	0.0567	0.08424	0.0567	0.2609
0.03547	7.6506e-06	0.05677	0.00891	0.05677	0.08449	0.05677	0.26154
0.03551	7.69189e-06	0.05683	0.00895	0.05683	0.08475	0.05683	0.26218
0.03555	7.73342e-06	0.0569	0.00899	0.0569	0.085	0.0569	0.26282
0.03559	7.77542e-06	0.05696	0.00903	0.05696	0.08526	0.05696	0.26346
0.03563	7.8179e-06	0.05702	0.00908	0.05702	0.08551	0.05702	0.26411
0.03567	7.86183e-06	0.05709	0.00912	0.05709	0.08577	0.05709	0.26475
0.03571	7.90479e-06	0.05715	0.00916	0.05715	0.08602	0.05715	0.2654
0.03575	7.94838e-06	0.05722	0.00921	0.05722	0.08628	0.05722	0.26605
0.03579	7.98988e-06	0.05728	0.00925	0.05728	0.08654	0.05728	0.26671
0.03583	8.03487e-06	0.05734	0.00929	0.05734	0.0868	0.05734	0.26736
0.03587	8.07812e-06	0.05741	0.00934	0.05741	0.08706	0.05741	0.26802
0.03591	8.1226e-06	0.05747	0.00938	0.05747	0.08732	0.05747	0.26868
0.03595	8.16821e-06	0.05754	0.00942	0.05754	0.08758	0.05754	0.26934
0.03599	8.21259e-06	0.0576	0.00947	0.0576	0.08784	0.0576	0.27001
0.03603	8.25743e-06	0.05766	0.00951	0.05766	0.0881	0.05766	0.27067
0.03607	8.30217e-06	0.05773	0.00956	0.05773	0.08837	0.05773	0.27134
0.03611	8.34645e-06	0.05779	0.0096	0.05779	0.08863	0.05779	0.27202
0.03615	8.3936e-06	0.05786	0.00965	0.05786	0.0889	0.05786	0.27269
0.03619	8.43878e-06	0.05792	0.00969	0.05792	0.08916	0.05792	0.27337
0.03623	8.4854e-06	0.05798	0.00974	0.05798	0.08943	0.05798	0.27404
0.03627	8.53215e-06	0.05805	0.00978	0.05805	0.0897	0.05805	0.27473
0.03631	8.57844e-06	0.05811	0.00983	0.05811	0.08996	0.05811	0.27541
0.03635	8.62636e-06	0.05818	0.00987	0.05818	0.09023	0.05818	0.2761
0.03639	8.67266e-06	0.05824	0.00992	0.05824	0.0905	0.05824	0.27678
0.03643	8.721e-06	0.0583	0.00997	0.0583	0.09077	0.0583	0.27748
0.03647	8.7681e-06	0.05837	0.01001	0.05837	0.09105	0.05837	0.27817
0.03651	8.81585e-06	0.05843	0.01006	0.05843	0.09132	0.05843	0.27886
0.03655	8.86369e-06	0.0585	0.01011	0.0585	0.09159	0.0585	0.27956
0.03659	8.91243e-06	0.05856	0.01015	0.05856	0.09187	0.05856	0.28026
0.03663	8.96187e-06	0.05862	0.0102	0.05862	0.09214	0.05862	0.28097
0.03667	9.01068e-06	0.05869	0.01025	0.05869	0.09242	0.05869	0.28167
0.03671	9.05914e-06	0.05875	0.0103	0.05875	0.09269	0.05875	0.28238
0.03675	9.10897e-06	0.05882	0.01034	0.05882	0.09297	0.05882	0.28309
0.03679	9.1601e-06	0.05888	0.01039	0.05888	0.09325	0.05888	0.28381
0.03683	9.2096e-06	0.05894	0.01044	0.05894	0.09353	0.05894	0.28452
0.03687	9.2601e-06	0.05901	0.01049	0.05901	0.09381	0.05901	0.28524
0.03691	9.31091e-06	0.05907	0.01054	0.05907	0.09409	0.05907	0.28597
0.03695	9.36128e-06	0.05914	0.01059	0.05914	0.09437	0.05914	0.28669
0.03699	9.41243e-06	0.0592	0.01064	0.0592	0.09465	0.0592	0.28742
0.03703	9.46403e-06	0.05926	0.01069	0.05926	0.09494	0.05926	0.28815
0.03707	9.51628e-06	0.05933	0.01074	0.05933	0.09522	0.05933	0.28888
0.03711	9.5686e-06	0.05939	0.01079	0.05939	0.09551	0.05939	0.28962
0.03715	9.62089e-06	0.05946	0.01084	0.05946	0.0958	0.05946	0.29036
0.03719	9.67383e-06	0.05952	0.01089	0.05952	0.09608	0.05952	0.2911
0.03723	9.72636e-06	0.05958	0.01094	0.05958	0.09637	0.05958	0.29184
0.03727	9.77971e-06	0.05965	0.01099	0.05965	0.09666	0.05965	0.29259
0.03731	9.83437e-06	0.05971	0.01104	0.05971	0.09695	0.05971	0.29334
0.03735	9.88656e-06	0.05978	0.01109	0.05978	0.09724	0.05978	0.29409
0.03739	9.94049e-06	0.05984	0.01114	0.05984	0.09754	0.05984	0.29485
0.03743	9.99509e-06	0.0599	0.0112	0.0599	0.09783	0.0599	0.29561
0.03747	1.00498e-05	0.05997	0.01125	0.05997	0.09812	0.05997	0.29637
0.03751	1.01052e-05	0.06003	0.0113	0.06003	0.09842	0.06003	0.29714
0.03755	1.01612e-05	0.0601	0.01135	0.0601	0.09871	0.0601	0.29791
0.03759	1.02158e-05	0.06016	0.01141	0.06016	0.09901	0.06016	0.29868
0.03763	1.02712e-05	0.06022	0.01146	0.06022	0.09931	0.06022	0.29945
0.03767	1.03281e-05	0.06029	0.01152	0.06029	0.09961	0.06029	0.30023
0.03771	1.03848e-05	0.06035	0.01157	0.06035	0.09991	0.06035	0.30101
0.03775	1.04414e-05	0.06042	0.01162	0.06042	0.10021	0.06042	0.3018
0.03779	1.04978e-05	0.06048	0.01168	0.06048	0.10051	0.06048	0.30258
0.03783	1.05562e-05	0.06054	0.01173	0.06054	0.10081	0.06054	0.30337
0.03787	1.06145e-05	0.06061	0.01179	0.06061	0.10112	0.06061	0.30417
0.03791	1.06722e-05	0.06067	0.01184	0.06067	0.10142	0.06067	0.30497
0.03795	1.07304e-05	0.06074	0.0119	0.06074	0.10173	0.06074	0.30577
0.03799	1.07889e-05	0.0608	0.01195	0.0608	0.10204	0.0608	0.30657
0.03803	1.0848e-05	0.06086	0.01201	0.06086	0.10235	0.06086	0.30738
0.03807	1.09072e-05	0.06093	0.01207	0.06093	0.10266	0.06093	0.30819
0.03811	1.09674e-05	0.06099	0.01212	0.06099	0.10297	0.06099	0.30901
0.03815	1.10275e-05	0.06106	0.01218	0.06106	0.10328	0.06106	0.30982
0.03819	1.1088e-05	0.06112	0.01224	0.06112	0.10359	0.06112	0.31064
0.03823	1.1148e-05	0.06118	0.01229	0.06118	0.1039	0.06118	0.31147
0.03827	1.12098e-05	0.06125	0.01235	0.06125	0.10422	0.06125	0.3123
0.03831	1.12701e-05	0.06131	0.01241	0.06131	0.10453	0.06131	0.31313
0.03835	1.13321e-05	0.06138	0.01247	0.06138	0.10485	0.06138	0.31397
0.03839	1.1395e-05	0.06144	0.01253	0.06144	0.10517	0.06144	0.31481
0.03843	1.14566e-05	0.0615	0.01258	0.0615	0.10549	0.0615	0.31565
0.03847	1.15192e-05	0.06157	0.01264	0.06157	0.10581	0.06157	0.3165
0.03851	1.15829e-05	0.06163	0.0127	0.06163	0.10613	0.06163	0.31735
0.03855	1.1646e-05	0.0617	0.01276	0.0617	0.10645	0.0617	0.3182
0.03859	1.171e-05	0.06176	0.01282	0.06176	0.10677	0.06176	0.31906
0.03863	1.17728e-05	0.06182	0.01288	0.06182	0.1071	0.06182	0.31992
0.03867	1.18387e-05	0.06189	0.01294	0.06189	0.10742	0.06189	0.32079
0.03871	1.19034e-05	0.06195	0.013	0.06195	0.10775	0.06195	0.32166
0.03875	1.19688e-05	0.06202	0.01306	0.06202	0.10807	0.06202	0.32253
0.03879	1.2034e-05	0.06208	0.01312	0.06208	0.1084	0.06208	0.32341
0.03883	1.20995e-05	0.06214	0.01319	0.06214	0.10873	0.06214	0.32429
0.03887	1.21656e-05	0.06221	0.01325	0.06221	0.10906	0.06221	0.32518
0.03891	1.22324e-05	0.06227	0.01331	0.06227	0.10939	0.06227	0.32607
0.03895	1.2299e-05	0.06234	0.01337	0.06234	0.10973	0.06234	0.32696
0.03899	1.23662e-05	0.0624	0.01343	0.0624	0.11006	0.0624	0.32786
0.03903	1.24349e-05	0.06246	0.0135	0.06246	0.1104	0.06246	0.32877
0.03907	1.25022e-05	0.06253	0.01356	0.06253	0.11073	0.06253	0.32967
0.03911	1.25711e-05	0.06259	0.01362	0.06259	0.11107	0.06259	0.33058
0.03915	1.26405e-05	0.06266	0.01369	0.06266	0.11141	0.06266	0.3315
0.03919	1.27096e-05	0.06272	0.01375	0.06272	0.11175	0.06272	0.33242
0.03923	1.27784e-05	0.06278	0.01382	0.06278	0.11209	0.06278	0.33335
0.03927	1.28494e-05	0.06285	0.01388	0.06285	0.11243	0.06285	0.33428
0.03931	1.29192e-05	0.06291	0.01394	0.06291	0.11277	0.06291	0.33521
0.03935	1.29912e-05	0.06298	0.01401	0.06298	0.11312	0.06298	0.33615
0.03939	1.30619e-05	0.06304	0.01408	0.06304	0.11346	0.06304	0.33709
0.03943	1.31334e-05	0.0631	0.01414	0.0631	0.11381	0.0631	0.33804
0.03947	1.32045e-05	0.06317	0.01421	0.06317	0.11416	0.06317	0.339
0.03951	1.32769e-05	0.06323	0.01427	0.06323	0.11451	0.06323	0.33995
0.03955	1.33493e-05	0.0633	0.01434	0.0633	0.11486	0.0633	0.34092
0.03959	1.34221e-05	0.06336	0.01441	0.06336	0.11521	0.06336	0.34188
0.03963	1.34953e-05	0.06342	0.01447	0.06342	0.11556	0.06342	0.34286
0.03967	1.35696e-05	0.06349	0.01454	0.06349	0.11591	0.06349	0.34383
0.03971	1.36442e-05	0.06355	0.01461	0.06355	0.11627	0.06355	0.34481
0.03975	1.3719e-05	0.06362	0.01468	0.06362	0.11662	0.06362	0.3458
0.03979	1.37943e-05	0.06368	0.01475	0.06368	0.11698	0.06368	0.34679
0.03983	1.38695e-05	0.06374	0.01482	0.06374	0.11734	0.06374	0.34779
0.03987	1.39439e-05	0.06381	0.01489	0.06381	0.1177	0.06381	0.34879
0.03991	1.40211e-05	0.06387	0.01496	0.06387	0.11806	0.06387	0.3498
0.03995	1.40983e-05	0.06394	0.01503	0.06394	0.11842	0.06394	0.35081
0.03999	1.41757e-05	0.064	0.0151	0.064	0.11878	0.064	0.35183
0.04003	1.42525e-05	0.06406	0.01517	0.06406	0.11915	0.06406	0.35286
0.04007	1.43312e-05	0.06413	0.01524	0.06413	0.11951	0.06413	0.35389
0.04011	1.441e-05	0.06419	0.01531	0.06419	0.11988	0.06419	0.35492
0.04015	1.44886e-05	0.06426	0.01538	0.06426	0.12025	0.06426	0.35596
0.04019	1.45683e-05	0.06432	0.01545	0.06432	0.12061	0.06432	0.35701
0.04023	1.46475e-05	0.06438	0.01552	0.06438	0.12099	0.06438	0.35806
0.04027	1.47273e-05	0.06445	0.0156	0.06445	0.12136	0.06445	0.35911
0.04031	1.48082e-05	0.06451	0.01567	0.06451	0.12173	0.06451	0.36017
0.04035	1.48895e-05	0.06458	0.01574	0.06458	0.1221	0.06458	0.36124
0.04039	1.49709e-05	0.06464	0.01582	0.06464	0.12248	0.06464	0.36232
0.04043	1.50527e-05	0.0647	0.01589	0.0647	0.12286	0.0647	0.3634
0.04047	1.51341e-05	0.06477	0.01597	0.06477	0.12323	0.06477	0.36448
0.04051	1.52184e-05	0.06483	0.01604	0.06483	0.12361	0.06483	0.36557
0.04055	1.53006e-05	0.0649	0.01612	0.0649	0.12399	0.0649	0.36667
0.04059	1.53844e-05	0.06496	0.01619	0.06496	0.12438	0.06496	0.36777
0.04063	1.54702e-05	0.06502	0.01627	0.06502	0.12476	0.06502	0.36888
0.04067	1.55541e-05	0.06509	0.01634	0.06509	0.12514	0.06509	0.37
0.04071	1.56382e-05	0.06515	0.01642	0.06515	0.12553	0.06515	0.37112
0.04075	1.57253e-05	0.06522	0.0165	0.06522	0.12592	0.06522	0.37225
0.04079	1.58107e-05	0.06528	0.01658	0.06528	0.12631	0.06528	0.37338
0.04083	1.58973e-05	0.06534	0.01665	0.06534	0.1267	0.06534	0.37452
0.04087	1.59846e-05	0.06541	0.01673	0.06541	0.12709	0.06541	0.37567
0.04091	1.60722e-05	0.06547	0.01681	0.06547	0.12748	0.06547	0.37682
0.04095	1.61597e-05	0.06554	0.01689	0.06554	0.12788	0.06554	0.37798
0.04099	1.62491e-05	0.0656	0.01697	0.0656	0.12827	0.0656	0.37915
0.04103	1.63375e-05	0.06566	0.01705	0.06566	0.12867	0.06566	0.38032
0.04107	1.64266e-05	0.06573	0.01713	0.06573	0.12907	0.06573	0.3815
0.04111	1.65172e-05	0.06579	0.01721	0.06579	0.12947	0.06579	0.38269
0.04115	1.66073e-05	0.06586	0.01729	0.06586	0.12987	0.06586	0.38388
0.04119	1.66977e-05	0.06592	0.01737	0.06592	0.13027	0.06592	0.38508
0.04123	1.67904e-05	0.06598	0.01745	0.06598	0.13068	0.06598	0.38629
0.04127	1.68811e-05	0.06605	0.01753	0.06605	0.13108	0.06605	0.38751
0.04131	1.69736e-05	0.06611	0.01761	0.06611	0.13149	0.06611	0.38873
0.04135	1.70669e-05	0.06618	0.0177	0.06618	0.1319	0.06618	0.38996
0.04139	1.71604e-05	0.06624	0.01778	0.06624	0.13231	0.06624	0.39119
0.04143	1.72521e-05	0.0663	0.01786	0.0663	0.13272	0.0663	0.39244
0.04147	1.73471e-05	0.06637	0.01795	0.06637	0.13314	0.06637	0.39369
0.04151	1.74438e-05	0.06643	0.01803	0.06643	0.13355	0.06643	0.39494
0.04155	1.75386e-05	0.0665	0.01811	0.0665	0.13397	0.0665	0.39621
0.04159	1.76338e-05	0.06656	0.0182	0.06656	0.13439	0.06656	0.39748
0.04163	1.77303e-05	0.06662	0.01828	0.06662	0.13481	0.06662	0.39876
0.04167	1.78282e-05	0.06669	0.01837	0.06669	0.13523	0.06669	0.40005
0.04171	1.79254e-05	0.06675	0.01846	0.06675	0.13566	0.06675	0.40135
0.04175	1.80239e-05	0.06682	0.01854	0.06682	0.13608	0.06682	0.40265
0.04179	1.81219e-05	0.06688	0.01863	0.06688	0.13651	0.06688	0.40396
0.04183	1.82207e-05	0.06694	0.01872	0.06694	0.13694	0.06694	0.40528
0.04187	1.83218e-05	0.06701	0.0188	0.06701	0.13737	0.06701	0.40661
0.04191	1.84207e-05	0.06707	0.01889	0.06707	0.1378	0.06707	0.40794
0.04195	1.85224e-05	0.06714	0.01898	0.06714	0.13824	0.06714	0.40928
0.04199	1.86233e-05	0.0672	0.01907	0.0672	0.13867	0.0672	0.41064
0.04203	1.87262e-05	0.06726	0.01916	0.06726	0.13911	0.06726	0.41199
0.04207	1.88277e-05	0.06733	0.01925	0.06733	0.13955	0.06733	0.41336
0.04211	1.89313e-05	0.06739	0.01934	0.06739	0.13999	0.06739	0.41474
0.04215	1.90349e-05	0.06746	0.01943	0.06746	0.14044	0.06746	0.41612
0.04219	1.91393e-05	0.06752	0.01952	0.06752	0.14088	0.06752	0.41752
0.04223	1.92429e-05	0.06758	0.01961	0.06758	0.14133	0.06758	0.41892
0.04227	1.93483e-05	0.06765	0.0197	0.06765	0.14178	0.06765	0.42033
0.04231	1.94551e-05	0.06771	0.0198	0.06771	0.14223	0.06771	0.42175
0.04235	1.95617e-05	0.06778	0.01989	0.06778	0.14268	0.06778	0.42318
0.04239	1.96684e-05	0.06784	0.01998	0.06784	0.14314	0.06784	0.42461
0.04243	1.97767e-05	0.0679	0.02008	0.0679	0.14359	0.0679	0.42606
0.04247	1.98845e-05	0.06797	0.02017	0.06797	0.14405	0.06797	0.42751
0.04251	1.9994e-05	0.06803	0.02026	0.06803	0.14451	0.06803	0.42898
0.04255	2.0104e-05	0.0681	0.02036	0.0681	0.14498	0.0681	0.43045
0.04259	2.02132e-05	0.06816	0.02045	0.06816	0.14544	0.06816	0.43194
0.04263	2.03236e-05	0.06822	0.02055	0.06822	0.14591	0.06822	0.43343
0.04267	2.04354e-05	0.06829	0.02065	0.06829	0.14638	0.06829	0.43493
0.04271	2.0547e-05	0.06835	0.02074	0.06835	0.14685	0.06835	0.43644
0.04275	2.06582e-05	0.06842	0.02084	0.06842	0.14732	0.06842	0.43796
0.04279	2.07736e-05	0.06848	0.02094	0.06848	0.1478	0.06848	0.4395
0.04283	2.08878e-05	0.06854	0.02104	0.06854	0.14828	0.06854	0.44104
0.04287	2.10007e-05	0.06861	0.02114	0.06861	0.14876	0.06861	0.44259
0.04291	2.1114e-05	0.06867	0.02124	0.06867	0.14924	0.06867	0.44415
0.04295	2.12317e-05	0.06874	0.02134	0.06874	0.14973	0.06874	0.44572
0.04299	2.1347e-05	0.0688	0.02144	0.0688	0.15021	0.0688	0.4473
0.04303	2.14637e-05	0.06886	0.02154	0.06886	0.1507	0.06886	0.44889
0.04307	2.1581e-05	0.06893	0.02164	0.06893	0.15119	0.06893	0.45049
0.04311	2.16998e-05	0.06899	0.02174	0.06899	0.15169	0.06899	0.4521
0.04315	2.18185e-05	0.06906	0.02184	0.06906	0.15218	0.06906	0.45373
0.04319	2.19382e-05	0.06912	0.02194	0.06912	0.15268	0.06912	0.45536
0.04323	2.20578e-05	0.06918	0.02205	0.06918	0.15318	0.06918	0.457
0.04327	2.21797e-05	0.06925	0.02215	0.06925	0.15369	0.06925	0.45866
0.04331	2.23006e-05	0.06931	0.02226	0.06931	0.15419	0.06931	0.46032
0.04335	2.24215e-05	0.06938	0.02236	0.06938	0.1547	0.06938	0.462
0.04339	2.25451e-05	0.06944	0.02247	0.06944	0.15521	0.06944	0.46368
0.04343	2.26684e-05	0.0695	0.02257	0.0695	0.15572	0.0695	0.46538
0.04347	2.27917e-05	0.06957	0.02268	0.06957	0.15624	0.06957	0.46709
0.04351	2.29165e-05	0.06963	0.02278	0.06963	0.15676	0.06963	0.46881
0.04355	2.30422e-05	0.0697	0.02289	0.0697	0.15728	0.0697	0.47054
0.04359	2.3169e-05	0.06976	0.023	0.06976	0.1578	0.06976	0.47229
0.04363	2.32956e-05	0.06982	0.02311	0.06982	0.15833	0.06982	0.47404
0.04367	2.34225e-05	0.06989	0.02321	0.06989	0.15886	0.06989	0.47581
0.04371	2.355e-05	0.06995	0.02332	0.06995	0.15939	0.06995	0.47759
0.04375	2.36803e-05	0.07002	0.02343	0.07002	0.15992	0.07002	0.47938
0.04379	2.38096e-05	0.07008	0.02354	0.07008	0.16046	0.07008	0.48118
0.04383	2.39402e-05	0.07014	0.02365	0.07014	0.161	0.07014	0.48299
0.04387	2.40705e-05	0.07021	0.02377	0.07021	0.16154	0.07021	0.48482
0.04391	2.42028e-05	0.07027	0.02388	0.07027	0.16209	0.07027	0.48665
0.04395	2.43347e-05	0.07034	0.02399	0.07034	0.16264	0.07034	0.4885
0.04399	2.44683e-05	0.0704	0.0241	0.0704	0.16319	0.0704	0.49037
0.04403	2.46025e-05	0.07046	0.02422	0.07046	0.16374	0.07046	0.49224
0.04407	2.47368e-05	0.07053	0.02433	0.07053	0.1643	0.07053	0.49413
0.04411	2.48723e-05	0.07059	0.02444	0.07059	0.16486	0.07059	0.49603
0.04415	2.5008e-05	0.07066	0.02456	0.07066	0.16542	0.07066	0.49794
0.04419	2.51456e-05	0.07072	0.02467	0.07072	0.16599	0.07072	0.49987
0.04423	2.52831e-05	0.07078	0.02479	0.07078	0.16656	0.07078	0.50181
0.04427	2.54217e-05	0.07085	0.02491	0.07085	0.16713	0.07085	0.50376
0.04431	2.55607e-05	0.07091	0.02502	0.07091	0.16771	0.07091	0.50573
0.04435	2.57001e-05	0.07098	0.02514	0.07098	0.16829	0.07098	0.5077
0.04439	2.58406e-05	0.07104	0.02526	0.07104	0.16887	0.07104	0.5097
0.04443	2.59823e-05	0.0711	0.02538	0.0711	0.16945	0.0711	0.5117
0.04447	2.61265e-05	0.07117	0.0255	0.07117	0.17004	0.07117	0.51373
0.04451	2.62683e-05	0.07123	0.02562	0.07123	0.17063	0.07123	0.51576
0.04455	2.64111e-05	0.0713	0.02574	0.0713	0.17123	0.0713	0.51781
0.04459	2.65571e-05	0.07136	0.02586	0.07136	0.17182	0.07136	0.51987
0.04463	2.67018e-05	0.07142	0.02598	0.07142	0.17243	0.07142	0.52195
0.04467	2.68475e-05	0.07149	0.0261	0.07149	0.17303	0.07149	0.52404
0.04471	2.69944e-05	0.07155	0.02622	0.07155	0.17364	0.07155	0.52614
0.04475	2.71424e-05	0.07162	0.02635	0.07162	0.17425	0.07162	0.52826
0.04479	2.72904e-05	0.07168	0.02647	0.07168	0.17487	0.07168	0.53039
0.04483	2.74395e-05	0.07174	0.0266	0.07174	0.17549	0.07174	0.53254
0.04487	2.75902e-05	0.07181	0.02672	0.07181	0.17611	0.07181	0.5347
0.04491	2.77416e-05	0.07187	0.02685	0.07187	0.17673	0.07187	0.53688
0.04495	2.78941e-05	0.07194	0.02697	0.07194	0.17736	0.07194	0.53907
0.04499	2.80473e-05	0.072	0.0271	0.072	0.178	0.072	0.54127
0.04503	2.82003e-05	0.07206	0.02723	0.07206	0.17864	0.07206	0.5435
0.04507	2.8353e-05	0.07213	0.02736	0.07213	0.17928	0.07213	0.54573
0.04511	2.85089e-05	0.07219	0.02749	0.07219	0.17992	0.07219	0.54798
0.04515	2.86652e-05	0.07226	0.02762	0.07226	0.18057	0.07226	0.55025
0.04519	2.88229e-05	0.07232	0.02775	0.07232	0.18123	0.07232	0.55253
0.04523	2.89811e-05	0.07238	0.02788	0.07238	0.18188	0.07238	0.55483
0.04527	2.91381e-05	0.07245	0.02801	0.07245	0.18254	0.07245	0.55714
0.04531	2.92985e-05	0.07251	0.02814	0.07251	0.18321	0.07251	0.55947
0.04535	2.94594e-05	0.07258	0.02827	0.07258	0.18388	0.07258	0.56181
0.04539	2.96202e-05	0.07264	0.02841	0.07264	0.18456	0.07264	0.56417
0.04543	2.97825e-05	0.0727	0.02854	0.0727	0.18523	0.0727	0.56655
0.04547	2.99446e-05	0.07277	0.02868	0.07277	0.18592	0.07277	0.56894
0.04551	3.01091e-05	0.07283	0.02881	0.07283	0.1866	0.07283	0.57135
0.04555	3.02731e-05	0.0729	0.02895	0.0729	0.1873	0.0729	0.57377
0.04559	3.04387e-05	0.07296	0.02909	0.07296	0.18799	0.07296	0.57622
0.04563	3.06059e-05	0.07302	0.02922	0.07302	0.18869	0.07302	0.57867
0.04567	3.07728e-05	0.07309	0.02936	0.07309	0.1894	0.07309	0.58115
0.04571	3.09412e-05	0.07315	0.0295	0.07315	0.19011	0.07315	0.58364
0.04575	3.11106e-05	0.07322	0.02964	0.07322	0.19083	0.07322	0.58614
0.04579	3.12811e-05	0.07328	0.02978	0.07328	0.19155	0.07328	0.58867
0.04583	3.14533e-05	0.07334	0.02992	0.07334	0.19227	0.07334	0.59121
0.04587	3.16247e-05	0.07341	0.03006	0.07341	0.193	0.07341	0.59377
0.04591	3.17977e-05	0.07347	0.03021	0.07347	0.19374	0.07347	0.59634
0.04595	3.19719e-05	0.07354	0.03035	0.07354	0.19448	0.07354	0.59894
0.04599	3.21468e-05	0.0736	0.03049	0.0736	0.19522	0.0736	0.60155
0.04603	3.2322e-05	0.07366	0.03064	0.07366	0.19598	0.07366	0.60418
0.04607	3.25002e-05	0.07373	0.03078	0.07373	0.19673	0.07373	0.60682
0.04611	3.26768e-05	0.07379	0.03093	0.07379	0.19749	0.07379	0.60948
0.04615	3.28564e-05	0.07386	0.03107	0.07386	0.19826	0.07386	0.61217
0.04619	3.30363e-05	0.07392	0.03122	0.07392	0.19904	0.07392	0.61487
0.04623	3.32174e-05	0.07398	0.03137	0.07398	0.19981	0.07398	0.61758
0.04627	3.33994e-05	0.07405	0.03152	0.07405	0.2006	0.07405	0.62032
0.04631	3.35823e-05	0.07411	0.03167	0.07411	0.20139	0.07411	0.62307
0.04635	3.37658e-05	0.07418	0.03182	0.07418	0.20219	0.07418	0.62585
0.04639	3.39518e-05	0.07424	0.03197	0.07424	0.20299	0.07424	0.62864
0.04643	3.41369e-05	0.0743	0.03212	0.0743	0.2038	0.0743	0.63145
0.04647	3.43236e-05	0.07437	0.03227	0.07437	0.20462	0.07437	0.63427
0.04651	3.45106e-05	0.07443	0.03243	0.07443	0.20544	0.07443	0.63712
0.04655	3.47008e-05	0.0745	0.03258	0.0745	0.20627	0.0745	0.63999
0.04659	3.48894e-05	0.07456	0.03273	0.07456	0.2071	0.07456	0.64287
0.04663	3.50819e-05	0.07462	0.03289	0.07462	0.20794	0.07462	0.64577
0.04667	3.52734e-05	0.07469	0.03305	0.07469	0.20879	0.07469	0.6487
0.04671	3.54671e-05	0.07475	0.0332	0.07475	0.20965	0.07475	0.65164
0.04675	3.566e-05	0.07482	0.03336	0.07482	0.21051	0.07482	0.6546
0.04679	3.58554e-05	0.07488	0.03352	0.07488	0.21138	0.07488	0.65757
0.04683	3.60518e-05	0.07494	0.03368	0.07494	0.21226	0.07494	0.66057
0.04687	3.62491e-05	0.07501	0.03384	0.07501	0.21314	0.07501	0.66359
0.04691	3.64485e-05	0.07507	0.034	0.07507	0.21403	0.07507	0.66663
0.04695	3.66474e-05	0.07514	0.03416	0.07514	0.21493	0.07514	0.66969
0.04699	3.68477e-05	0.0752	0.03432	0.0752	0.21583	0.0752	0.67276
0.04703	3.70493e-05	0.07526	0.03449	0.07526	0.21674	0.07526	0.67586
0.04707	3.72519e-05	0.07533	0.03465	0.07533	0.21767	0.07533	0.67897
0.04711	3.74559e-05	0.07539	0.03482	0.07539	0.21859	0.07539	0.68211
0.04715	3.76607e-05	0.07546	0.03498	0.07546	0.21953	0.07546	0.68526
0.04719	3.78669e-05	0.07552	0.03515	0.07552	0.22047	0.07552	0.68844
0.04723	3.80743e-05	0.07558	0.03532	0.07558	0.22143	0.07558	0.69163
0.04727	3.82824e-05	0.07565	0.03548	0.07565	0.22239	0.07565	0.69485
0.04731	3.84917e-05	0.07571	0.03565	0.07571	0.22336	0.07571	0.69808
0.04735	3.87029e-05	0.07578	0.03582	0.07578	0.22433	0.07578	0.70134
0.04739	3.89145e-05	0.07584	0.03599	0.07584	0.22532	0.07584	0.70462
0.04743	3.91275e-05	0.0759	0.03617	0.0759	0.22632	0.0759	0.70791
0.04747	3.93415e-05	0.07597	0.03634	0.07597	0.22732	0.07597	0.71123
0.04751	3.95565e-05	0.07603	0.03651	0.07603	0.22833	0.07603	0.71456
0.04755	3.97732e-05	0.0761	0.03669	0.0761	0.22936	0.0761	0.71792
0.04759	3.99916e-05	0.07616	0.03686	0.07616	0.23039	0.07616	0.7213
0.04763	4.02099e-05	0.07622	0.03704	0.07622	0.23143	0.07622	0.7247
0.04767	4.04298e-05	0.07629	0.03722	0.07629	0.23248	0.07629	0.72812
0.04771	4.06515e-05	0.07635	0.03739	0.07635	0.23354	0.07635	0.73156
0.04775	4.08739e-05	0.07642	0.03757	0.07642	0.23461	0.07642	0.73503
0.04779	4.1097e-05	0.07648	0.03775	0.07648	0.23569	0.07648	0.73851
0.04783	4.13232e-05	0.07654	0.03794	0.07654	0.23678	0.07654	0.74202
0.04787	4.15487e-05	0.07661	0.03812	0.07661	0.23788	0.07661	0.74555
0.04791	4.1777e-05	0.07667	0.0383	0.07667	0.23899	0.07667	0.7491
0.04795	4.2006e-05	0.07674	0.03849	0.07674	0.24011	0.07674	0.75267
0.04799	4.22353e-05	0.0768	0.03867	0.0768	0.24124	0.0768	0.75626
0.04803	4.24655e-05	0.07686	0.03886	0.07686	0.24238	0.07686	0.75988
0.04807	4.26984e-05	0.07693	0.03904	0.07693	0.24353	0.07693	0.76351
0.04811	4.29321e-05	0.07699	0.03923	0.07699	0.2447	0.07699	0.76717
0.04815	4.31679e-05	0.07706	0.03942	0.07706	0.24587	0.07706	0.77085
0.04819	4.34039e-05	0.07712	0.03961	0.07712	0.24706	0.07712	0.77455
0.04823	4.36416e-05	0.07718	0.0398	0.07718	0.24826	0.07718	0.77828
0.04827	4.38807e-05	0.07725	0.03999	0.07725	0.24946	0.07725	0.78202
0.04831	4.41211e-05	0.07731	0.04019	0.07731	0.25069	0.07731	0.78579
0.04835	4.43634e-05	0.07738	0.04038	0.07738	0.25192	0.07738	0.78958
0.04839	4.46047e-05	0.07744	0.04058	0.07744	0.25316	0.07744	0.79339
0.04843	4.48487e-05	0.0775	0.04077	0.0775	0.25442	0.0775	0.79722
0.04847	4.50954e-05	0.07757	0.04097	0.07757	0.25569	0.07757	0.80108
0.04851	4.53419e-05	0.07763	0.04117	0.07763	0.25697	0.07763	0.80495
0.04855	4.55894e-05	0.0777	0.04137	0.0777	0.25827	0.0777	0.80886
0.04859	4.58397e-05	0.07776	0.04157	0.07776	0.25957	0.07776	0.81278
0.04863	4.60902e-05	0.07782	0.04177	0.07782	0.2609	0.07782	0.81672
0.04867	4.63426e-05	0.07789	0.04197	0.07789	0.26223	0.07789	0.82069
0.04871	4.65954e-05	0.07795	0.04218	0.07795	0.26358	0.07795	0.82468
0.04875	4.68504e-05	0.07802	0.04238	0.07802	0.26494	0.07802	0.8287
0.04879	4.71078e-05	0.07808	0.04259	0.07808	0.26631	0.07808	0.83273
0.04883	4.73645e-05	0.07814	0.0428	0.07814	0.26771	0.07814	0.83679
0.04887	4.76241e-05	0.07821	0.043	0.07821	0.26911	0.07821	0.84087
0.04891	4.78846e-05	0.07827	0.04321	0.07827	0.27053	0.07827	0.84497
0.04895	4.81474e-05	0.07834	0.04342	0.07834	0.27196	0.07834	0.8491
0.04899	4.84109e-05	0.0784	0.04364	0.0784	0.2734	0.0784	0.85325
0.04903	4.86753e-05	0.07846	0.04385	0.07846	0.27487	0.07846	0.85743
0.04907	4.89416e-05	0.07853	0.04406	0.07853	0.27634	0.07853	0.86162
0.04911	4.92104e-05	0.07859	0.04428	0.07859	0.27784	0.07859	0.86584
0.04915	4.94784e-05	0.07866	0.04449	0.07866	0.27934	0.07866	0.87008
0.04919	4.97496e-05	0.07872	0.04471	0.07872	0.28086	0.07872	0.87435
0.04923	5.00224e-05	0.07878	0.04493	0.07878	0.28241	0.07878	0.87863
0.04927	5.02959e-05	0.07885	0.04515	0.07885	0.28396	0.07885	0.88295
0.04931	5.05712e-05	0.07891	0.04537	0.07891	0.28553	0.07891	0.88728
0.04935	5.08473e-05	0.07898	0.04559	0.07898	0.28712	0.07898	0.89164
0.04939	5.11266e-05	0.07904	0.04582	0.07904	0.28872	0.07904	0.89602
0.04943	5.14054e-05	0.0791	0.04604	0.0791	0.29034	0.0791	0.90042
0.04947	5.16883e-05	0.07917	0.04627	0.07917	0.29198	0.07917	0.90485
0.04951	5.19705e-05	0.07923	0.0465	0.07923	0.29363	0.07923	0.9093
0.04955	5.2255e-05	0.0793	0.04673	0.0793	0.2953	0.0793	0.91378
0.04959	5.25404e-05	0.07936	0.04696	0.07936	0.29699	0.07936	0.91828
0.04963	5.28284e-05	0.07942	0.04719	0.07942	0.2987	0.07942	0.9228
0.04967	5.31178e-05	0.07949	0.04742	0.07949	0.30043	0.07949	0.92735
0.04971	5.34081e-05	0.07955	0.04766	0.07955	0.30217	0.07955	0.93192
0.04975	5.37006e-05	0.07962	0.04789	0.07962	0.30393	0.07962	0.93651
0.04979	5.39951e-05	0.07968	0.04813	0.07968	0.30571	0.07968	0.94113
0.04983	5.42894e-05	0.07974	0.04837	0.07974	0.30751	0.07974	0.94577
0.04987	5.45884e-05	0.07981	0.04861	0.07981	0.30933	0.07981	0.95044
0.04991	5.4885e-05	0.07987	0.04885	0.07987	0.31117	0.07987	0.95513
0.04995	5.51874e-05	0.07994	0.0491	0.07994	0.31303	0.07994	0.95984
0.04999	5.54898e-05	0.08	0.04934	0.08	0.3149	0.08	0.96458
0.05003	5.57905e-05	0.08006	0.04959	0.08006	0.3168	0.08006	0.96934
0.05007	5.60981e-05	0.08013	0.04984	0.08013	0.31872	0.08013	0.97413
0.05011	5.64056e-05	0.08019	0.05009	0.08019	0.32066	0.08019	0.97894
0.05015	5.67145e-05	0.08026	0.05034	0.08026	0.32262	0.08026	0.98377
0.05019	5.70249e-05	0.08032	0.05059	0.08032	0.3246	0.08032	0.98863
0.05023	5.73344e-05	0.08038	0.05085	0.08038	0.3266	0.08038	0.99351
0.05027	5.76503e-05	0.08045	0.0511	0.08045	0.32863	0.08045	0.99841
0.05031	5.7965e-05	0.08051	0.05136	0.08051	0.33067	0.08051	1.00334
0.05035	5.82829e-05	0.08058	0.05162	0.08058	0.33274	0.08058	1.00829
0.05039	5.86026e-05	0.08064	0.05189	0.08064	0.33483	0.08064	1.01326
0.05043	5.89231e-05	0.0807	0.05215	0.0807	0.33694	0.0807	1.01826
0.05047	5.92457e-05	0.08077	0.05242	0.08077	0.33907	0.08077	1.02328
0.05051	5.95698e-05	0.08083	0.05268	0.08083	0.34123	0.08083	1.02832
0.05055	5.98947e-05	0.0809	0.05295	0.0809	0.34341	0.0809	1.03339
0.05059	6.02238e-05	0.08096	0.05322	0.08096	0.34561	0.08096	1.03848
0.05063	6.05529e-05	0.08102	0.0535	0.08102	0.34783	0.08102	1.04359
0.05067	6.08854e-05	0.08109	0.05377	0.08109	0.35008	0.08109	1.04873
0.05071	6.12182e-05	0.08115	0.05405	0.08115	0.35235	0.08115	1.05389
0.05075	6.15543e-05	0.08122	0.05433	0.08122	0.35465	0.08122	1.05907
0.05079	6.18909e-05	0.08128	0.05461	0.08128	0.35697	0.08128	1.06427
0.05083	6.22287e-05	0.08134	0.05489	0.08134	0.35932	0.08134	1.0695
0.05087	6.25699e-05	0.08141	0.05518	0.08141	0.36169	0.08141	1.07475
0.05091	6.29117e-05	0.08147	0.05547	0.08147	0.36408	0.08147	1.08003
0.05095	6.32577e-05	0.08154	0.05576	0.08154	0.36651	0.08154	1.08532
0.05099	6.36032e-05	0.0816	0.05605	0.0816	0.36895	0.0816	1.09064
0.05103	6.39509e-05	0.08166	0.05634	0.08166	0.37143	0.08166	1.09598
0.05107	6.43022e-05	0.08173	0.05664	0.08173	0.37393	0.08173	1.10135
0.05111	6.46536e-05	0.08179	0.05694	0.08179	0.37645	0.08179	1.10674
0.05115	6.50075e-05	0.08186	0.05724	0.08186	0.379	0.08186	1.11214
0.05119	6.53625e-05	0.08192	0.05754	0.08192	0.38159	0.08192	1.11757
0.05123	6.57203e-05	0.08198	0.05785	0.08198	0.38419	0.08198	1.12303
0.05127	6.6081e-05	0.08205	0.05816	0.08205	0.38682	0.08205	1.12851
0.05131	6.6443e-05	0.08211	0.05847	0.08211	0.38949	0.08211	1.13401
0.05135	6.68059e-05	0.08218	0.05878	0.08218	0.39217	0.08218	1.13953
0.05139	6.71716e-05	0.08224	0.05909	0.08224	0.3949	0.08224	1.14507
0.05143	6.75382e-05	0.0823	0.05941	0.0823	0.39764	0.0823	1.15064
0.05147	6.79084e-05	0.08237	0.05973	0.08237	0.40041	0.08237	1.15622
0.05151	6.82798e-05	0.08243	0.06006	0.08243	0.40321	0.08243	1.16183
0.05155	6.8654e-05	0.0825	0.06038	0.0825	0.40604	0.0825	1.16746
0.05159	6.90306e-05	0.08256	0.06071	0.08256	0.4089	0.08256	1.17311
0.05163	6.94082e-05	0.08262	0.06104	0.08262	0.41179	0.08262	1.17878
0.05167	6.97875e-05	0.08269	0.06138	0.08269	0.41469	0.08269	1.18448
0.05171	7.01701e-05	0.08275	0.06171	0.08275	0.41765	0.08275	1.19019
0.05175	7.05541e-05	0.08282	0.06206	0.08282	0.42062	0.08282	1.19593
0.05179	7.09399e-05	0.08288	0.0624	0.08288	0.42362	0.08288	1.20168
0.05183	7.13287e-05	0.08294	0.06275	0.08294	0.42666	0.08294	1.20745
0.05187	7.17178e-05	0.08301	0.0631	0.08301	0.42972	0.08301	1.21325
0.05191	7.21118e-05	0.08307	0.06345	0.08307	0.43281	0.08307	1.21906
0.05195	7.25058e-05	0.08314	0.06381	0.08314	0.43594	0.08314	1.2249
0.05199	7.29025e-05	0.0832	0.06417	0.0832	0.4391	0.0832	1.23075
0.05203	7.33017e-05	0.08326	0.06453	0.08326	0.44228	0.08326	1.23663
0.05207	7.37019e-05	0.08333	0.0649	0.08333	0.4455	0.08333	1.24252
0.05211	7.41074e-05	0.08339	0.06527	0.08339	0.44875	0.08339	1.24843
0.05215	7.45119e-05	0.08346	0.06565	0.08346	0.45203	0.08346	1.25437
0.05219	7.492e-05	0.08352	0.06603	0.08352	0.45534	0.08352	1.26032
0.05223	7.53298e-05	0.08358	0.06641	0.08358	0.45869	0.08358	1.26629
0.05227	7.57418e-05	0.08365	0.0668	0.08365	0.46207	0.08365	1.27227
0.05231	7.61563e-05	0.08371	0.06719	0.08371	0.46548	0.08371	1.27828
0.05235	7.65726e-05	0.08378	0.06759	0.08378	0.46892	0.08378	1.2843
0.05239	7.69914e-05	0.08384	0.06799	0.08384	0.4724	0.08384	1.29034
0.05243	7.74132e-05	0.0839	0.06839	0.0839	0.4759	0.0839	1.2964
0.05247	7.7838e-05	0.08397	0.0688	0.08397	0.47945	0.08397	1.30247
0.05251	7.82644e-05	0.08403	0.06922	0.08403	0.48302	0.08403	1.30856
0.05255	7.86918e-05	0.0841	0.06964	0.0841	0.48662	0.0841	1.31467
0.05259	7.91219e-05	0.08416	0.07006	0.08416	0.49026	0.08416	1.3208
0.05263	7.95561e-05	0.08422	0.07049	0.08422	0.49394	0.08422	1.32694
0.05267	7.99918e-05	0.08429	0.07093	0.08429	0.49764	0.08429	1.33309
0.05271	8.04299e-05	0.08435	0.07137	0.08435	0.50138	0.08435	1.33927
0.05275	8.08697e-05	0.08442	0.07182	0.08442	0.50516	0.08442	1.34545
0.05279	8.13115e-05	0.08448	0.07227	0.08448	0.50897	0.08448	1.35165
0.05283	8.17568e-05	0.08454	0.07273	0.08454	0.51281	0.08454	1.35787
0.05287	8.22044e-05	0.08461	0.07319	0.08461	0.51668	0.08461	1.3641
0.05291	8.2655e-05	0.08467	0.07366	0.08467	0.52059	0.08467	1.37035
0.05295	8.31067e-05	0.08474	0.07414	0.08474	0.52453	0.08474	1.37661
0.05299	8.35616e-05	0.0848	0.07462	0.0848	0.52851	0.0848	1.38288
0.05303	8.40196e-05	0.08486	0.07511	0.08486	0.53252	0.08486	1.38917
0.05307	8.44783e-05	0.08493	0.07561	0.08493	0.53657	0.08493	1.39548
0.05311	8.49413e-05	0.08499	0.07611	0.08499	0.54065	0.08499	1.40179
0.05315	8.54064e-05	0.08506	0.07663	0.08506	0.54477	0.08506	1.40812
0.05319	8.58736e-05	0.08512	0.07714	0.08512	0.54891	0.08512	1.41446
0.05323	8.63456e-05	0.08518	0.07767	0.08518	0.5531	0.08518	1.42082
0.05327	8.68165e-05	0.08525	0.0782	0.08525	0.55732	0.08525	1.42718
0.05331	8.72927e-05	0.08531	0.07875	0.08531	0.56158	0.08531	1.43356
0.05335	8.77701e-05	0.08538	0.0793	0.08538	0.56587	0.08538	1.43995
0.05339	8.82503e-05	0.08544	0.07986	0.08544	0.5702	0.08544	1.44635
0.05343	8.87331e-05	0.0855	0.08042	0.0855	0.57457	0.0855	1.45276
0.05347	8.92208e-05	0.08557	0.081	0.08557	0.57897	0.08557	1.45918
0.05351	8.97086e-05	0.08563	0.08159	0.08563	0.58341	0.08563	1.46561
0.05355	9.01989e-05	0.0857	0.08219	0.0857	0.58788	0.0857	1.47204
0.05359	9.06922e-05	0.08576	0.08279	0.08576	0.59239	0.08576	1.47849
0.05363	9.11888e-05	0.08582	0.08341	0.08582	0.59694	0.08582	1.48494
0.05367	9.16896e-05	0.08589	0.08403	0.08589	0.60152	0.08589	1.4914
0.05371	9.21893e-05	0.08595	0.08467	0.08595	0.60614	0.08595	1.49787
0.05375	9.26945e-05	0.08602	0.08531	0.08602	0.61079	0.08602	1.50435
0.05379	9.32012e-05	0.08608	0.08597	0.08608	0.61548	0.08608	1.51083
0.05383	9.37121e-05	0.08614	0.08664	0.08614	0.6202	0.08614	1.51732
0.05387	9.42254e-05	0.08621	0.08732	0.08621	0.62496	0.08621	1.52381
0.05391	9.47399e-05	0.08627	0.08801	0.08627	0.62976	0.08627	1.53031
0.05395	9.52598e-05	0.08634	0.08872	0.08634	0.63459	0.08634	1.53682
0.05399	9.57804e-05	0.0864	0.08944	0.0864	0.63946	0.0864	1.54333
0.05403	9.63044e-05	0.08646	0.09017	0.08646	0.64436	0.08646	1.54984
0.05407	9.68309e-05	0.08653	0.09091	0.08653	0.64931	0.08653	1.55635
0.05411	9.73616e-05	0.08659	0.09167	0.08659	0.65428	0.08659	1.56287
0.05415	9.78943e-05	0.08666	0.09244	0.08666	0.6593	0.08666	1.56939
0.05419	9.84305e-05	0.08672	0.09323	0.08672	0.66435	0.08672	1.57591
0.05423	9.89691e-05	0.08678	0.09403	0.08678	0.66943	0.08678	1.58243
0.05427	9.951e-05	0.08685	0.09485	0.08685	0.67456	0.08685	1.58896
0.05431	0.000100055	0.08691	0.09568	0.08691	0.67972	0.08691	1.59548
0.05435	0.000100603	0.08698	0.09653	0.08698	0.68492	0.08698	1.602
0.05439	0.000101154	0.08704	0.0974	0.08704	0.69014	0.08704	1.60852
0.05443	0.000101707	0.0871	0.09828	0.0871	0.69541	0.0871	1.61504
0.05447	0.000102264	0.08717	0.09919	0.08717	0.70072	0.08717	1.62156
0.05451	0.000102823	0.08723	0.10011	0.08723	0.70606	0.08723	1.62808
0.05455	0.000103386	0.0873	0.10105	0.0873	0.71144	0.0873	1.63459
0.05459	0.000103951	0.08736	0.102	0.08736	0.71685	0.08736	1.6411
0.05463	0.000104521	0.08742	0.10298	0.08742	0.7223	0.08742	1.64761
0.05467	0.000105093	0.08749	0.10398	0.08749	0.72779	0.08749	1.65411
0.05471	0.000105668	0.08755	0.105	0.08755	0.73331	0.08755	1.66061
0.05475	0.000106247	0.08762	0.10604	0.08762	0.73887	0.08762	1.66711
0.05479	0.000106828	0.08768	0.10711	0.08768	0.74446	0.08768	1.67359
0.05483	0.000107413	0.08774	0.10819	0.08774	0.75009	0.08774	1.68007
0.05487	0.000108	0.08781	0.1093	0.08781	0.75575	0.08781	1.68655
0.05491	0.000108593	0.08787	0.11043	0.08787	0.76144	0.08787	1.69301
0.05495	0.000109187	0.08794	0.11159	0.08794	0.76717	0.08794	1.69946
0.05499	0.000109786	0.088	0.11277	0.088	0.77294	0.088	1.70591
0.05503	0.000110386	0.08806	0.11398	0.08806	0.77873	0.08806	1.71235
0.05507	0.000110992	0.08813	0.11521	0.08813	0.78457	0.08813	1.71879
0.05511	0.000111599	0.08819	0.11647	0.08819	0.79043	0.08819	1.72521
0.05515	0.00011221	0.08826	0.11776	0.08826	0.79633	0.08826	1.73162
0.05519	0.000112823	0.08832	0.11907	0.08832	0.80226	0.08832	1.73802
0.05523	0.000113441	0.08838	0.12042	0.08838	0.80822	0.08838	1.74441
0.05527	0.000114061	0.08845	0.12179	0.08845	0.81421	0.08845	1.75079
0.05531	0.000114686	0.08851	0.12319	0.08851	0.82024	0.08851	1.75715
0.05535	0.000115315	0.08858	0.12463	0.08858	0.82629	0.08858	1.7635
0.05539	0.000115944	0.08864	0.1261	0.08864	0.83238	0.08864	1.76983
0.05543	0.000116578	0.0887	0.1276	0.0887	0.8385	0.0887	1.77615
0.05547	0.000117218	0.08877	0.12914	0.08877	0.84464	0.08877	1.78245
0.05551	0.00011786	0.08883	0.13069	0.08883	0.85082	0.08883	1.78874
0.05555	0.000118504	0.0889	0.1323	0.0889	0.85702	0.0889	1.795
0.05559	0.000119152	0.08896	0.13394	0.08896	0.86326	0.08896	1.80125
0.05563	0.000119805	0.08902	0.13561	0.08902	0.86952	0.08902	1.80749
0.05567	0.00012046	0.08909	0.13732	0.08909	0.87581	0.08909	1.8137
0.05571	0.00012112	0.08915	0.13906	0.08915	0.88213	0.08915	1.81989
0.05575	0.000121783	0.08922	0.14085	0.08922	0.88847	0.08922	1.82607
0.05579	0.00012245	0.08928	0.14267	0.08928	0.89485	0.08928	1.83223
0.05583	0.000123119	0.08934	0.14453	0.08934	0.90124	0.08934	1.83836
0.05587	0.000123791	0.08941	0.14644	0.08941	0.90766	0.08941	1.84447
0.05591	0.00012447	0.08947	0.14838	0.08947	0.91411	0.08947	1.85055
0.05595	0.000125151	0.08954	0.15037	0.08954	0.92058	0.08954	1.85662
0.05599	0.000125836	0.0896	0.15241	0.0896	0.92707	0.0896	1.86266
0.05603	0.000126525	0.08966	0.15448	0.08966	0.93358	0.08966	1.86867
0.05607	0.000127217	0.08973	0.1566	0.08973	0.94012	0.08973	1.87466
0.05611	0.000127913	0.08979	0.15877	0.08979	0.94667	0.08979	1.88063
0.05615	0.000128613	0.08986	0.16099	0.08986	0.95325	0.08986	1.88657
0.05619	0.000129318	0.08992	0.16325	0.08992	0.95984	0.08992	1.89248
0.05623	0.000130026	0.08998	0.16555	0.08998	0.96645	0.08998	1.89837
0.05627	0.000130738	0.09005	0.16791	0.09005	0.97308	0.09005	1.90422
0.05631	0.000131454	0.09011	0.17032	0.09011	0.97973	0.09011	1.91006
0.05635	0.000132173	0.09018	0.17278	0.09018	0.98639	0.09018	1.91586
0.05639	0.000132896	0.09024	0.17529	0.09024	0.99307	0.09024	1.92163
0.05643	0.000133625	0.0903	0.17785	0.0903	0.99976	0.0903	1.92737
0.05647	0.000134356	0.09037	0.18047	0.09037	1.00646	0.09037	1.93308
0.05651	0.00013509	0.09043	0.18314	0.09043	1.01318	0.09043	1.93875
0.05655	0.000135831	0.0905	0.18587	0.0905	1.0199	0.0905	1.9444
0.05659	0.000136573	0.09056	0.18865	0.09056	1.02664	0.09056	1.95001
0.05663	0.000137321	0.09062	0.19149	0.09062	1.03338	0.09062	1.95558
0.05667	0.000138073	0.09069	0.19437	0.09069	1.04014	0.09069	1.96112
0.05671	0.000138829	0.09075	0.19733	0.09075	1.0469	0.09075	1.96663
0.05675	0.000139589	0.09082	0.20034	0.09082	1.05366	0.09082	1.9721
0.05679	0.000140355	0.09088	0.20341	0.09088	1.06044	0.09088	1.97753
0.05683	0.000141123	0.09094	0.20655	0.09094	1.06722	0.09094	1.98293
0.05687	0.000141894	0.09101	0.20974	0.09101	1.074	0.09101	1.98829
0.05691	0.000142671	0.09107	0.21299	0.09107	1.08078	0.09107	1.99361
0.05695	0.000143452	0.09114	0.21631	0.09114	1.08757	0.09114	1.99889
0.05699	0.000144237	0.0912	0.21969	0.0912	1.09436	0.0912	2.00414
0.05703	0.000145026	0.09126	0.22313	0.09126	1.10115	0.09126	2.00934
0.05707	0.00014582	0.09133	0.22664	0.09133	1.10794	0.09133	2.0145
0.05711	0.000146619	0.09139	0.23021	0.09139	1.11472	0.09139	2.01961
0.05715	0.000147422	0.09146	0.23386	0.09146	1.12149	0.09146	2.02467
0.05719	0.000148227	0.09152	0.23757	0.09152	1.12826	0.09152	2.0297
0.05723	0.000149039	0.09158	0.24134	0.09158	1.13503	0.09158	2.03469
0.05727	0.000149855	0.09165	0.24518	0.09165	1.14179	0.09165	2.03963
0.05731	0.000150675	0.09171	0.24909	0.09171	1.14853	0.09171	2.04453
0.05735	0.000151501	0.09178	0.25307	0.09178	1.15527	0.09178	2.04938
0.05739	0.00015233	0.09184	0.25711	0.09184	1.162	0.09184	2.05418
0.05743	0.000153164	0.0919	0.26123	0.0919	1.16871	0.0919	2.05893
0.05747	0.000154	0.09197	0.26541	0.09197	1.17541	0.09197	2.06364
0.05751	0.000154846	0.09203	0.26966	0.09203	1.18209	0.09203	2.0683
0.05755	0.000155691	0.0921	0.27398	0.0921	1.18875	0.0921	2.0729
0.05759	0.000156543	0.09216	0.27837	0.09216	1.19539	0.09216	2.07745
0.05763	0.0001574	0.09222	0.28283	0.09222	1.20202	0.09222	2.08196
0.05767	0.000158261	0.09229	0.28736	0.09229	1.20862	0.09229	2.0864
0.05771	0.000159129	0.09235	0.29197	0.09235	1.2152	0.09235	2.0908
0.05775	0.00016	0.09242	0.29666	0.09242	1.22175	0.09242	2.09514
0.05779	0.000160875	0.09248	0.30141	0.09248	1.22829	0.09248	2.09943
0.05783	0.000161757	0.09254	0.30623	0.09254	1.23478	0.09254	2.10366
0.05787	0.000162641	0.09261	0.31113	0.09261	1.24127	0.09261	2.10783
0.05791	0.000163532	0.09267	0.31609	0.09267	1.24771	0.09267	2.11195
0.05795	0.000164427	0.09274	0.32113	0.09274	1.25412	0.09274	2.11601
0.05799	0.000165326	0.0928	0.32624	0.0928	1.26051	0.0928	2.12001
0.05803	0.000166231	0.09286	0.33142	0.09286	1.26686	0.09286	2.12395
0.05807	0.000167141	0.09293	0.33667	0.09293	1.27317	0.09293	2.12782
0.05811	0.000168056	0.09299	0.34199	0.09299	1.27945	0.09299	2.13164
0.05815	0.000168976	0.09306	0.34739	0.09306	1.28568	0.09306	2.13539
0.05819	0.0001699	0.09312	0.35285	0.09312	1.29188	0.09312	2.13907
0.05823	0.00017083	0.09318	0.35839	0.09318	1.29804	0.09318	2.1427
0.05827	0.000171765	0.09325	0.364	0.09325	1.30415	0.09325	2.14626
0.05831	0.000172706	0.09331	0.36968	0.09331	1.31022	0.09331	2.14975
0.05835	0.000173651	0.09338	0.37543	0.09338	1.31625	0.09338	2.15317
0.05839	0.000174601	0.09344	0.38126	0.09344	1.32222	0.09344	2.15653
0.05843	0.000175557	0.0935	0.38715	0.0935	1.32815	0.0935	2.15981
0.05847	0.000176518	0.09357	0.39311	0.09357	1.33403	0.09357	2.16302
0.05851	0.000177486	0.09363	0.39915	0.09363	1.33985	0.09363	2.16617
0.05855	0.000178456	0.0937	0.40525	0.0937	1.34562	0.0937	2.16924
0.05859	0.000179434	0.09376	0.41141	0.09376	1.35135	0.09376	2.17223
0.05863	0.000180416	0.09382	0.41764	0.09382	1.357	0.09382	2.17515
0.05867	0.000181404	0.09389	0.42394	0.09389	1.3626	0.09389	2.17802
0.05871	0.000182396	0.09395	0.43028	0.09395	1.36814	0.09395	2.18078
0.05875	0.000183395	0.09402	0.43671	0.09402	1.37362	0.09402	2.18347
0.05879	0.000184398	0.09408	0.44319	0.09408	1.37904	0.09408	2.18609
0.05883	0.000185408	0.09414	0.44971	0.09414	1.3844	0.09414	2.18862
0.05887	0.000186423	0.09421	0.45632	0.09421	1.38968	0.09421	2.19107
0.05891	0.000187442	0.09427	0.46296	0.09427	1.3949	0.09427	2.19344
0.05895	0.000188469	0.09434	0.46967	0.09434	1.40005	0.09434	2.19572
0.05899	0.000189501	0.0944	0.47643	0.0944	1.40513	0.0944	2.19792
0.05903	0.000190539	0.09446	0.48324	0.09446	1.41015	0.09446	2.20004
0.05907	0.000191581	0.09453	0.4901	0.09453	1.41508	0.09453	2.20206
0.05911	0.00019263	0.09459	0.497	0.09459	1.41994	0.09459	2.20401
0.05915	0.000193684	0.09466	0.50395	0.09466	1.42472	0.09466	2.20585
0.05919	0.000194745	0.09472	0.51093	0.09472	1.42943	0.09472	2.20761
0.05923	0.00019581	0.09478	0.51795	0.09478	1.43406	0.09478	2.20928
0.05927	0.00019688	0.09485	0.525	0.09485	1.43861	0.09485	2.21085
0.05931	0.000197958	0.09491	0.53207	0.09491	1.44307	0.09491	2.21233
0.05935	0.000199042	0.09498	0.53917	0.09498	1.44743	0.09498	2.2137
0.05939	0.000200132	0.09504	0.5463	0.09504	1.45172	0.09504	2.21499
0.05943	0.000201227	0.0951	0.55344	0.0951	1.45593	0.0951	2.21618
0.05947	0.000202328	0.09517	0.56061	0.09517	1.46005	0.09517	2.21727
0.05951	0.000203435	0.09523	0.56778	0.09523	1.46408	0.09523	2.21827
0.05955	0.000204549	0.0953	0.57497	0.0953	1.46801	0.0953	2.21916
0.05959	0.000205668	0.09536	0.58217	0.09536	1.47185	0.09536	2.21995
0.05963	0.000206793	0.09542	0.58936	0.09542	1.4756	0.09542	2.22064
0.05967	0.000207926	0.09549	0.59655	0.09549	1.47924	0.09549	2.22122
0.05971	0.000209063	0.09555	0.60373	0.09555	1.48278	0.09555	2.2217
0.05975	0.000210208	0.09562	0.6109	0.09562	1.48623	0.09562	2.22208
0.05979	0.000211358	0.09568	0.61805	0.09568	1.48956	0.09568	2.22234
0.05983	0.000212516	0.09574	0.62517	0.09574	1.49279	0.09574	2.2225
0.05987	0.000213678	0.09581	0.63227	0.09581	1.49591	0.09581	2.22255
0.05991	0.000214848	0.09587	0.63933	0.09587	1.49893	0.09587	2.22249
0.05995	0.000216024	0.09594	0.64636	0.09594	1.50183	0.09594	2.22232
0.05999	0.000217205	0.096	0.65335	0.096	1.50461	0.096	2.22203
0.06003	0.000218395	0.09606	0.66028	0.09606	1.50729	0.09606	2.22164
0.06007	0.00021959	0.09613	0.66717	0.09613	1.50984	0.09613	2.22112
0.06011	0.000220792	0.09619	0.67399	0.09619	1.51227	0.09619	2.2205
0.06015	0.000222001	0.09626	0.68077	0.09626	1.51459	0.09626	2.21976
0.06019	0.000223216	0.09632	0.68746	0.09632	1.51677	0.09632	2.2189
0.06023	0.000224439	0.09638	0.69409	0.09638	1.51884	0.09638	2.21794
0.06027	0.000225668	0.09645	0.70062	0.09645	1.52076	0.09645	2.21685
0.06031	0.000226902	0.09651	0.70708	0.09651	1.52256	0.09651	2.21565
0.06035	0.000228144	0.09658	0.71344	0.09658	1.52423	0.09658	2.21433
0.06039	0.000229396	0.09664	0.7197	0.09664	1.52576	0.09664	2.21289
0.06043	0.000230652	0.0967	0.72587	0.0967	1.52715	0.0967	2.21133
0.06047	0.000231913	0.09677	0.73191	0.09677	1.5284	0.09677	2.20965
0.06051	0.000233184	0.09683	0.73784	0.09683	1.52951	0.09683	2.20785
0.06055	0.000234461	0.0969	0.74366	0.0969	1.53048	0.0969	2.20593
0.06059	0.000235744	0.09696	0.74935	0.09696	1.5313	0.09696	2.20388
0.06063	0.000237035	0.09702	0.75494	0.09702	1.53197	0.09702	2.20172
0.06067	0.000238331	0.09709	0.76032	0.09709	1.53249	0.09709	2.19943
0.06071	0.000239636	0.09715	0.7656	0.09715	1.53286	0.09715	2.19702
0.06075	0.000240947	0.09722	0.77072	0.09722	1.53307	0.09722	2.19449
0.06079	0.000242267	0.09728	0.77569	0.09728	1.53313	0.09728	2.19183
0.06083	0.000243592	0.09734	0.78053	0.09734	1.53304	0.09734	2.18904
0.06087	0.000244926	0.09741	0.78516	0.09741	1.53277	0.09741	2.18614
0.06091	0.000246267	0.09747	0.78961	0.09747	1.53233	0.09747	2.1831
0.06095	0.000247614	0.09754	0.79389	0.09754	1.53173	0.09754	2.17994
0.06099	0.000248967	0.0976	0.79797	0.0976	1.53096	0.0976	2.17665
0.06103	0.000250329	0.09766	0.80187	0.09766	1.53003	0.09766	2.17324
0.06107	0.0002517	0.09773	0.80556	0.09773	1.52893	0.09773	2.1697
0.06111	0.000253078	0.09779	0.809	0.09779	1.52765	0.09779	2.16604
0.06115	0.000254462	0.09786	0.81231	0.09786	1.52619	0.09786	2.16225
0.06119	0.000255854	0.09792	0.81535	0.09792	1.52456	0.09792	2.15832
0.06123	0.000257255	0.09798	0.81817	0.09798	1.52276	0.09798	2.15428
0.06127	0.000258664	0.09805	0.82076	0.09805	1.52078	0.09805	2.15011
0.06131	0.000260079	0.09811	0.8231	0.09811	1.51862	0.09811	2.1458
0.06135	0.000261503	0.09818	0.8252	0.09818	1.51628	0.09818	2.14138
0.06139	0.000262934	0.09824	0.82704	0.09824	1.51375	0.09824	2.13682
0.06143	0.000264372	0.0983	0.82862	0.0983	1.51104	0.0983	2.13214
0.06147	0.00026582	0.09837	0.82993	0.09837	1.50814	0.09837	2.12733
0.06151	0.000267275	0.09843	0.83095	0.09843	1.50505	0.09843	2.12239
0.06155	0.000268738	0.0985	0.83171	0.0985	1.50178	0.0985	2.11735
0.06159	0.000270209	0.09856	0.83221	0.09856	1.49833	0.09856	2.11216
0.06163	0.000271687	0.09862	0.83239	0.09862	1.49469	0.09862	2.10683
0.06167	0.000273175	0.09869	0.83229	0.09869	1.49086	0.09869	2.10139
0.06171	0.000274671	0.09875	0.83188	0.09875	1.48683	0.09875	2.09581
0.06175	0.000276174	0.09882	0.83116	0.09882	1.48262	0.09882	2.0901
0.06179	0.000277684	0.09888	0.83015	0.09888	1.47822	0.09888	2.08426
0.06183	0.000279205	0.09894	0.82882	0.09894	1.47363	0.09894	2.0783
0.06187	0.000280734	0.09901	0.82719	0.09901	1.46886	0.09901	2.07221
0.06191	0.000282271	0.09907	0.82522	0.09907	1.46389	0.09907	2.06599
0.06195	0.000283816	0.09914	0.82293	0.09914	1.45874	0.09914	2.05965
0.06199	0.00028537	0.0992	0.82034	0.0992	1.4534	0.0992	2.05318
0.06203	0.000286936	0.09926	0.81741	0.09926	1.44788	0.09926	2.04658
0.06207	0.000288505	0.09933	0.81417	0.09933	1.44215	0.09933	2.03987
0.06211	0.000290085	0.09939	0.81059	0.09939	1.43627	0.09939	2.03303
0.06215	0.000291673	0.09946	0.80667	0.09946	1.43019	0.09946	2.02606
0.06219	0.000293268	0.09952	0.80246	0.09952	1.42394	0.09952	2.01897
0.06223	0.000294874	0.09958	0.79794	0.09958	1.41751	0.09958	2.01177
0.06227	0.000296486	0.09965	0.79313	0.09965	1.41088	0.09965	2.00445
0.06231	0.000298112	0.09971	0.78801	0.09971	1.40409	0.09971	1.997
0.06235	0.000299742	0.09978	0.78257	0.09978	1.39712	0.09978	1.98942
0.06239	0.000301383	0.09984	0.77683	0.09984	1.38997	0.09984	1.98173
0.06243	0.000303032	0.0999	0.7708	0.0999	1.38266	0.0999	1.97392
0.06247	0.000304691	0.09997	0.7645	0.09997	1.37519	0.09997	1.96599
0.06251	0.000306361	0.10003	0.75793	0.10003	1.36756	0.10003	1.95795
0.06255	0.000308034	0.1001	0.75111	0.1001	1.35976	0.1001	1.9498
0.06259	0.000309721	0.10016	0.74403	0.10016	1.3518	0.10016	1.94154
0.06263	0.000311417	0.10022	0.73671	0.10022	1.34369	0.10022	1.93316
0.06267	0.00031312	0.10029	0.72918	0.10029	1.33542	0.10029	1.92467
0.06271	0.000314835	0.10035	0.72143	0.10035	1.32701	0.10035	1.91608
0.06275	0.000316554	0.10042	0.71347	0.10042	1.31846	0.10042	1.90738
0.06279	0.000318287	0.10048	0.70533	0.10048	1.30977	0.10048	1.89857
0.06283	0.00032003	0.10054	0.69702	0.10054	1.30094	0.10054	1.88961
0.06287	0.000321781	0.10061	0.68855	0.10061	1.29197	0.10061	1.88064
0.06291	0.000323542	0.10067	0.67994	0.10067	1.28289	0.10067	1.87148
0.06295	0.000325314	0.10074	0.6712	0.10074	1.27362	0.10074	1.86226
0.06299	0.000327094	0.1008	0.66226	0.1008	1.26435	0.1008	1.85294
0.06303	0.000328886	0.10086	0.65332	0.10086	1.25485	0.10086	1.84357
0.06307	0.000330685	0.10093	0.64431	0.10093	1.24535	0.10093	1.83403
0.06311	0.000332496	0.10099	0.63533	0.10099	1.23565	0.10099	1.82443
0.06315	0.000334316	0.10106	0.62613	0.10106	1.2259	0.10106	1.81474
0.06319	0.000336145	0.10112	0.61698	0.10112	1.21605	0.10112	1.80496
0.06323	0.000337985	0.10118	0.60782	0.10118	1.20612	0.10118	1.7951
0.06327	0.000339836	0.10125	0.59867	0.10125	1.1961	0.10125	1.78515
0.06331	0.000341696	0.10131	0.58953	0.10131	1.18601	0.10131	1.77513
0.06335	0.000343567	0.10138	0.58043	0.10138	1.17584	0.10138	1.76502
0.06339	0.000345446	0.10144	0.57137	0.10144	1.1656	0.10144	1.75484
0.06343	0.000347337	0.1015	0.56238	0.1015	1.1553	0.1015	1.74458
0.06347	0.000349239	0.10157	0.55346	0.10157	1.14494	0.10157	1.73425
0.06351	0.000351151	0.10163	0.54463	0.10163	1.13452	0.10163	1.72386
0.06355	0.000353073	0.1017	0.53589	0.1017	1.12406	0.1017	1.71339
0.06359	0.000355005	0.10176	0.52727	0.10176	1.11355	0.10176	1.70286
0.06363	0.000356948	0.10182	0.51877	0.10182	1.10301	0.10182	1.69227
0.06367	0.000358901	0.10189	0.51041	0.10189	1.09243	0.10189	1.68162
0.06371	0.000360865	0.10195	0.50219	0.10195	1.08182	0.10195	1.67091
0.06375	0.000362841	0.10202	0.49411	0.10202	1.07123	0.10202	1.66018
0.06379	0.000364827	0.10208	0.48621	0.10208	1.0606	0.10208	1.64936
0.06383	0.000366826	0.10214	0.47848	0.10214	1.04992	0.10214	1.6385
0.06387	0.000368834	0.10221	0.47093	0.10221	1.03927	0.10221	1.62759
0.06391	0.000370853	0.10227	0.46357	0.10227	1.0286	0.10227	1.61664
0.06395	0.000372882	0.10234	0.4564	0.10234	1.01792	0.10234	1.60564
0.06399	0.000374925	0.1024	0.44942	0.1024	1.00728	0.1024	1.5946
0.06403	0.000376975	0.10246	0.44263	0.10246	0.99661	0.10246	1.58353
0.06407	0.000379039	0.10253	0.43605	0.10253	0.98597	0.10253	1.57241
0.06411	0.000381114	0.10259	0.42967	0.10259	0.97537	0.10259	1.56127
0.06415	0.000383199	0.10266	0.4235	0.10266	0.96475	0.10266	1.55009
0.06419	0.000385298	0.10272	0.41753	0.10272	0.95419	0.10272	1.53889
0.06423	0.000387406	0.10278	0.41176	0.10278	0.94365	0.10278	1.52767
0.06427	0.000389527	0.10285	0.40621	0.10285	0.93318	0.10285	1.51642
0.06431	0.000391659	0.10291	0.40086	0.10291	0.92271	0.10291	1.50516
0.06435	0.000393802	0.10298	0.39571	0.10298	0.91227	0.10298	1.49386
0.06439	0.000395959	0.10304	0.39076	0.10304	0.90193	0.10304	1.48257
0.06443	0.000398126	0.1031	0.386	0.1031	0.89161	0.1031	1.47124
0.06447	0.000400306	0.10317	0.38145	0.10317	0.88134	0.10317	1.45993
0.06451	0.000402493	0.10323	0.37708	0.10323	0.87113	0.10323	1.4486
0.06455	0.000404696	0.1033	0.3729	0.1033	0.86099	0.1033	1.43726
0.06459	0.000406911	0.10336	0.3689	0.10336	0.85091	0.10336	1.42591
0.06463	0.000409139	0.10342	0.36507	0.10342	0.8409	0.10342	1.41456
0.06467	0.000411381	0.10349	0.36142	0.10349	0.83096	0.10349	1.40321
0.06471	0.000413631	0.10355	0.35792	0.10355	0.82109	0.10355	1.39186
0.06475	0.000415896	0.10362	0.35459	0.10362	0.81131	0.10362	1.38051
0.06479	0.000418171	0.10368	0.3514	0.10368	0.80161	0.10368	1.36918
0.06483	0.000420462	0.10374	0.34837	0.10374	0.79199	0.10374	1.35785
0.06487	0.000422763	0.10381	0.34548	0.10381	0.78246	0.10381	1.34654
0.06491	0.000425077	0.10387	0.34272	0.10387	0.77301	0.10387	1.33524
0.06495	0.000427403	0.10394	0.34009	0.10394	0.76366	0.10394	1.32396
0.06499	0.000429743	0.104	0.33758	0.104	0.75442	0.104	1.31269
0.06503	0.000432095	0.10406	0.33519	0.10406	0.74526	0.10406	1.30145
0.06507	0.00043446	0.10413	0.33292	0.10413	0.73622	0.10413	1.29023
0.06511	0.000436839	0.10419	0.33074	0.10419	0.72727	0.10419	1.27903
0.06515	0.00043923	0.10426	0.32867	0.10426	0.71844	0.10426	1.26786
0.06519	0.000441632	0.10432	0.32668	0.10432	0.70971	0.10432	1.2567
0.06523	0.00044405	0.10438	0.32479	0.10438	0.70109	0.10438	1.24561
0.06527	0.00044648	0.10445	0.32298	0.10445	0.69258	0.10445	1.23454
0.06531	0.000448924	0.10451	0.32125	0.10451	0.68419	0.10451	1.22348
0.06535	0.00045138	0.10458	0.3196	0.10458	0.6759	0.10458	1.21248
0.06539	0.000453851	0.10464	0.31803	0.10464	0.66774	0.10464	1.20151
0.06543	0.000456334	0.1047	0.31651	0.1047	0.65969	0.1047	1.1906
0.06547	0.000458838	0.10477	0.31505	0.10477	0.65178	0.10477	1.1797
0.06551	0.000461349	0.10483	0.31365	0.10483	0.64397	0.10483	1.16886
0.06555	0.000463874	0.1049	0.3123	0.1049	0.63629	0.1049	1.15806
0.06559	0.000466413	0.10496	0.31101	0.10496	0.62873	0.10496	1.14732
0.06563	0.000468966	0.10502	0.30976	0.10502	0.62129	0.10502	1.13662
0.06567	0.000471532	0.10509	0.30857	0.10509	0.61397	0.10509	1.12598
0.06571	0.000474114	0.10515	0.30741	0.10515	0.60678	0.10515	1.11538
0.06575	0.000476709	0.10522	0.3063	0.10522	0.59972	0.10522	1.10484
0.06579	0.000479319	0.10528	0.30523	0.10528	0.59278	0.10528	1.09436
0.06583	0.000481942	0.10534	0.30419	0.10534	0.58596	0.10534	1.08393
0.06587	0.000484581	0.10541	0.30319	0.10541	0.57926	0.10541	1.07356
0.06591	0.000487232	0.10547	0.30221	0.10547	0.57266	0.10547	1.06325
0.06595	0.000489899	0.10554	0.30127	0.10554	0.56622	0.10554	1.053
0.06599	0.000492583	0.1056	0.30037	0.1056	0.5599	0.1056	1.04282
0.06603	0.000495278	0.10566	0.29949	0.10566	0.55371	0.10566	1.0327
0.06607	0.00049799	0.10573	0.29864	0.10573	0.54763	0.10573	1.02265
0.06611	0.000500717	0.10579	0.29781	0.10579	0.54168	0.10579	1.01266
0.06615	0.000503457	0.10586	0.29701	0.10586	0.53586	0.10586	1.00275
0.06619	0.000506212	0.10592	0.29624	0.10592	0.53015	0.10592	0.9929
0.06623	0.000508983	0.10598	0.29549	0.10598	0.52456	0.10598	0.98313
0.06627	0.000511763	0.10605	0.29476	0.10605	0.5191	0.10605	0.97343
0.06631	0.000514564	0.10611	0.29405	0.10611	0.51375	0.10611	0.9638
0.06635	0.000517387	0.10618	0.29336	0.10618	0.50852	0.10618	0.95425
0.06639	0.000520212	0.10624	0.2927	0.10624	0.50341	0.10624	0.94477
0.06643	0.00052306	0.1063	0.29206	0.1063	0.49841	0.1063	0.93537
0.06647	0.000525923	0.10637	0.29143	0.10637	0.49352	0.10637	0.92605
0.06651	0.000528801	0.10643	0.29082	0.10643	0.48874	0.10643	0.91683
0.06655	0.000531695	0.1065	0.29023	0.1065	0.48407	0.1065	0.90767
0.06659	0.000534604	0.10656	0.28966	0.10656	0.47951	0.10656	0.89858
0.06663	0.00053753	0.10662	0.28911	0.10662	0.47506	0.10662	0.88958
0.06667	0.000540473	0.10669	0.28857	0.10669	0.47071	0.10669	0.88066
0.06671	0.00054343	0.10675	0.28805	0.10675	0.46646	0.10675	0.87183
0.06675	0.000546405	0.10682	0.28755	0.10682	0.46231	0.10682	0.86309
0.06679	0.000549395	0.10688	0.28707	0.10688	0.45826	0.10688	0.85444
0.06683	0.000552401	0.10694	0.28659	0.10694	0.45431	0.10694	0.84587
0.06687	0.000555425	0.10701	0.28614	0.10701	0.45045	0.10701	0.83738
0.06691	0.000558466	0.10707	0.2857	0.10707	0.44669	0.10707	0.82898
0.06695	0.000561523	0.10714	0.28527	0.10714	0.44301	0.10714	0.82067
0.06699	0.000564595	0.1072	0.28486	0.1072	0.43943	0.1072	0.81245
0.06703	0.000567685	0.10726	0.28446	0.10726	0.43593	0.10726	0.80431
0.06707	0.000570794	0.10733	0.28408	0.10733	0.43252	0.10733	0.79627
0.06711	0.000573919	0.10739	0.2837	0.10739	0.42919	0.10739	0.78832
0.06715	0.000577061	0.10746	0.28334	0.10746	0.42595	0.10746	0.78046
0.06719	0.00058022	0.10752	0.283	0.10752	0.42278	0.10752	0.77269
0.06723	0.000583404	0.10758	0.28266	0.10758	0.41969	0.10758	0.76502
0.06727	0.000586595	0.10765	0.28234	0.10765	0.41667	0.10765	0.75742
0.06731	0.000589809	0.10771	0.28203	0.10771	0.41373	0.10771	0.74994
0.06735	0.000593036	0.10778	0.28172	0.10778	0.41086	0.10778	0.74254
0.06739	0.000596283	0.10784	0.28143	0.10784	0.40806	0.10784	0.73523
0.06743	0.000599547	0.1079	0.28115	0.1079	0.40533	0.1079	0.72801
0.06747	0.000602827	0.10797	0.28088	0.10797	0.40267	0.10797	0.72088
0.06751	0.000606129	0.10803	0.28062	0.10803	0.40007	0.10803	0.71385
0.06755	0.000609446	0.1081	0.28036	0.1081	0.39754	0.1081	0.70691
0.06759	0.000612784	0.10816	0.28012	0.10816	0.39506	0.10816	0.70006
0.06763	0.000616138	0.10822	0.27988	0.10822	0.39264	0.10822	0.6933
0.06767	0.000619512	0.10829	0.27965	0.10829	0.39028	0.10829	0.68664
0.06771	0.000622899	0.10835	0.27942	0.10835	0.38797	0.10835	0.68006
0.06775	0.000626311	0.10842	0.2792	0.10842	0.38571	0.10842	0.67358
0.06779	0.000629739	0.10848	0.27899	0.10848	0.38351	0.10848	0.66718
0.06783	0.000633186	0.10854	0.27879	0.10854	0.38135	0.10854	0.66088
0.06787	0.000636653	0.10861	0.27859	0.10861	0.37925	0.10861	0.65467
0.06791	0.000640137	0.10867	0.2784	0.10867	0.37719	0.10867	0.64855
0.06795	0.00064364	0.10874	0.27821	0.10874	0.37517	0.10874	0.64252
0.06799	0.000647161	0.1088	0.27803	0.1088	0.3732	0.1088	0.63658
0.06803	0.000650704	0.10886	0.27785	0.10886	0.37128	0.10886	0.63072
0.06807	0.000654265	0.10893	0.27767	0.10893	0.36939	0.10893	0.62496
0.06811	0.000657839	0.10899	0.2775	0.10899	0.36754	0.10899	0.61926
0.06815	0.00066144	0.10906	0.27734	0.10906	0.36573	0.10906	0.61367
0.06819	0.00066506	0.10912	0.27717	0.10912	0.36396	0.10912	0.60817
0.06823	0.0006687	0.10918	0.27702	0.10918	0.36222	0.10918	0.60275
0.06827	0.00067236	0.10925	0.27686	0.10925	0.36052	0.10925	0.59742
0.06831	0.00067604	0.10931	0.27671	0.10931	0.35886	0.10931	0.59218
0.06835	0.00067974	0.10938	0.27656	0.10938	0.35723	0.10938	0.58701
0.06839	0.00068346	0.10944	0.27642	0.10944	0.35562	0.10944	0.58193
0.06843	0.0006872	0.1095	0.27627	0.1095	0.35405	0.1095	0.57694
0.06847	0.000690964	0.10957	0.27613	0.10957	0.35251	0.10957	0.57203
0.06851	0.000694745	0.10963	0.276	0.10963	0.351	0.10963	0.56719
0.06855	0.000698548	0.1097	0.27586	0.1097	0.34952	0.1097	0.56244
0.06859	0.000702371	0.10976	0.27573	0.10976	0.34806	0.10976	0.55777
0.06863	0.000706216	0.10982	0.2756	0.10982	0.34663	0.10982	0.55318
0.06867	0.000710082	0.10989	0.27547	0.10989	0.34523	0.10989	0.54866
0.06871	0.000713968	0.10995	0.27535	0.10995	0.34385	0.10995	0.54422
0.06875	0.000717877	0.11002	0.27522	0.11002	0.34249	0.11002	0.53986
0.06879	0.000721808	0.11008	0.2751	0.11008	0.34116	0.11008	0.53558
0.06883	0.000725759	0.11014	0.27498	0.11014	0.33985	0.11014	0.53136
0.06887	0.000729731	0.11021	0.27487	0.11021	0.33857	0.11021	0.52722
0.06891	0.000733726	0.11027	0.27475	0.11027	0.33731	0.11027	0.52316
0.06895	0.000737743	0.11034	0.27464	0.11034	0.33606	0.11034	0.51916
0.06899	0.000741782	0.1104	0.27453	0.1104	0.33484	0.1104	0.51523
0.06903	0.00074584	0.11046	0.27442	0.11046	0.33364	0.11046	0.51138
0.06907	0.00074993	0.11053	0.27431	0.11053	0.33245	0.11053	0.50759
0.06911	0.000754037	0.11059	0.2742	0.11059	0.33129	0.11059	0.50387
0.06915	0.000758164	0.11066	0.2741	0.11066	0.33014	0.11066	0.50021
0.06919	0.000762313	0.11072	0.274	0.11072	0.32901	0.11072	0.49662
0.06923	0.000766486	0.11078	0.2739	0.11078	0.3279	0.11078	0.4931
0.06927	0.000770683	0.11085	0.2738	0.11085	0.3268	0.11085	0.48963
0.06931	0.000774899	0.11091	0.2737	0.11091	0.32573	0.11091	0.48623
0.06935	0.00077914	0.11098	0.2736	0.11098	0.32467	0.11098	0.48289
0.06939	0.000783404	0.11104	0.27351	0.11104	0.32362	0.11104	0.47961
0.06943	0.000787692	0.1111	0.27342	0.1111	0.32259	0.1111	0.47638
0.06947	0.000792003	0.11117	0.27333	0.11117	0.32158	0.11117	0.47322
0.06951	0.000796339	0.11123	0.27324	0.11123	0.32058	0.11123	0.47011
0.06955	0.000800697	0.1113	0.27316	0.1113	0.31959	0.1113	0.46706
0.06959	0.000805078	0.11136	0.27307	0.11136	0.31862	0.11136	0.46406
0.06963	0.000809487	0.11142	0.27299	0.11142	0.31767	0.11142	0.46111
0.06967	0.000813917	0.11149	0.27291	0.11149	0.31673	0.11149	0.45823
0.06971	0.000818372	0.11155	0.27283	0.11155	0.3158	0.11155	0.45539
0.06975	0.000822851	0.11162	0.27275	0.11162	0.31489	0.11162	0.4526
0.06979	0.000827345	0.11168	0.27267	0.11168	0.31399	0.11168	0.44985
0.06983	0.000831876	0.11174	0.2726	0.11174	0.3131	0.11174	0.44716
0.06987	0.000836428	0.11181	0.27253	0.11181	0.31223	0.11181	0.44451
0.06991	0.000841007	0.11187	0.27246	0.11187	0.31137	0.11187	0.44191
0.06995	0.00084561	0.11194	0.27239	0.11194	0.31052	0.11194	0.43936
0.06999	0.00085024	0.112	0.27232	0.112	0.30969	0.112	0.43685
0.07003	0.000854893	0.11206	0.27225	0.11206	0.30886	0.11206	0.43438
0.07007	0.000859575	0.11213	0.27219	0.11213	0.30805	0.11213	0.43196
0.07011	0.00086428	0.11219	0.27213	0.11219	0.30726	0.11219	0.42958
0.07015	0.00086901	0.11226	0.27207	0.11226	0.30647	0.11226	0.42723
0.07019	0.000873767	0.11232	0.27201	0.11232	0.30569	0.11232	0.42493
0.07023	0.00087855	0.11238	0.27195	0.11238	0.30493	0.11238	0.42267
0.07027	0.000883361	0.11245	0.27189	0.11245	0.30418	0.11245	0.42045
0.07031	0.000888196	0.11251	0.27183	0.11251	0.30344	0.11251	0.41825
0.07035	0.000893059	0.11258	0.27178	0.11258	0.30271	0.11258	0.4161
0.07039	0.000897945	0.11264	0.27173	0.11264	0.30199	0.11264	0.41399
0.07043	0.000902861	0.1127	0.27168	0.1127	0.30128	0.1127	0.41191
0.07047	0.000907803	0.11277	0.27163	0.11277	0.30059	0.11277	0.40986
0.07051	0.000912772	0.11283	0.27158	0.11283	0.2999	0.11283	0.40785
0.07055	0.000917768	0.1129	0.27153	0.1129	0.29923	0.1129	0.40587
0.07059	0.000922792	0.11296	0.27148	0.11296	0.29857	0.11296	0.40392
0.07063	0.000927841	0.11302	0.27144	0.11302	0.29792	0.11302	0.40201
0.07067	0.000932919	0.11309	0.27139	0.11309	0.29727	0.11309	0.40012
0.07071	0.000938026	0.11315	0.27135	0.11315	0.29664	0.11315	0.39826
0.07075	0.000943172	0.11322	0.27131	0.11322	0.29602	0.11322	0.39643
0.07079	0.000948334	0.11328	0.27127	0.11328	0.29541	0.11328	0.39463
0.07083	0.000953523	0.11334	0.27123	0.11334	0.29481	0.11334	0.39286
0.07087	0.000958744	0.11341	0.27119	0.11341	0.29422	0.11341	0.39112
0.07091	0.000963988	0.11347	0.27115	0.11347	0.29363	0.11347	0.3894
0.07095	0.000969265	0.11354	0.27111	0.11354	0.29306	0.11354	0.3877
0.07099	0.000974571	0.1136	0.27108	0.1136	0.2925	0.1136	0.38603
0.07103	0.000979905	0.11366	0.27104	0.11366	0.29195	0.11366	0.38439
0.07107	0.000985271	0.11373	0.271	0.11373	0.29141	0.11373	0.38277
0.07111	0.000990661	0.11379	0.27097	0.11379	0.29087	0.11379	0.38117
0.07115	0.000996084	0.11386	0.27093	0.11386	0.29035	0.11386	0.3796
0.07119	0.001	0.11392	0.2709	0.11392	0.28983	0.11392	0.37804
0.07123	0.00101	0.11398	0.27087	0.11398	0.28933	0.11398	0.37651
0.07127	0.00101	0.11405	0.27083	0.11405	0.28883	0.11405	0.375
0.07131	0.00102	0.11411	0.2708	0.11411	0.28834	0.11411	0.37351
0.07135	0.00102	0.11418	0.27077	0.11418	0.28786	0.11418	0.37204
0.07139	0.00103	0.11424	0.27074	0.11424	0.28739	0.11424	0.37059
0.07143	0.00103	0.1143	0.27071	0.1143	0.28693	0.1143	0.36916
0.07147	0.00104	0.11437	0.27068	0.11437	0.28647	0.11437	0.36775
0.07151	0.00105	0.11443	0.27064	0.11443	0.28603	0.11443	0.36635
0.07155	0.00105	0.1145	0.27061	0.1145	0.28559	0.1145	0.36498
0.07159	0.00106	0.11456	0.27058	0.11456	0.28516	0.11456	0.36362
0.07163	0.00106	0.11462	0.27055	0.11462	0.28474	0.11462	0.36228
0.07167	0.00107	0.11469	0.27052	0.11469	0.28432	0.11469	0.36095
0.07171	0.00108	0.11475	0.2705	0.11475	0.28392	0.11475	0.35964
0.07175	0.00108	0.11482	0.27047	0.11482	0.28352	0.11482	0.35835
0.07179	0.00109	0.11488	0.27044	0.11488	0.28313	0.11488	0.35707
0.07183	0.00109	0.11494	0.27041	0.11494	0.28274	0.11494	0.35581
0.07187	0.0011	0.11501	0.27038	0.11501	0.28236	0.11501	0.35457
0.07191	0.0011	0.11507	0.27035	0.11507	0.282	0.11507	0.35334
0.07195	0.00111	0.11514	0.27032	0.11514	0.28163	0.11514	0.35212
0.07199	0.00112	0.1152	0.2703	0.1152	0.28128	0.1152	0.35092
0.07203	0.00112	0.11526	0.27027	0.11526	0.28093	0.11526	0.34973
0.07207	0.00113	0.11533	0.27024	0.11533	0.28059	0.11533	0.34855
0.07211	0.00114	0.11539	0.27021	0.11539	0.28026	0.11539	0.34739
0.07215	0.00114	0.11546	0.27019	0.11546	0.27993	0.11546	0.34624
0.07219	0.00115	0.11552	0.27016	0.11552	0.27961	0.11552	0.3451
0.07223	0.00115	0.11558	0.27013	0.11558	0.27929	0.11558	0.34398
0.07227	0.00116	0.11565	0.27011	0.11565	0.27898	0.11565	0.34286
0.07231	0.00117	0.11571	0.27008	0.11571	0.27868	0.11571	0.34176
0.07235	0.00117	0.11578	0.27006	0.11578	0.27838	0.11578	0.34068
0.07239	0.00118	0.11584	0.27003	0.11584	0.27809	0.11584	0.3396
0.07243	0.00119	0.1159	0.27001	0.1159	0.2778	0.1159	0.33853
0.07247	0.00119	0.11597	0.26998	0.11597	0.27752	0.11597	0.33748
0.07251	0.0012	0.11603	0.26996	0.11603	0.27725	0.11603	0.33643
0.07255	0.00121	0.1161	0.26993	0.1161	0.27698	0.1161	0.3354
0.07259	0.00121	0.11616	0.26991	0.11616	0.27672	0.11616	0.33438
0.07263	0.00122	0.11622	0.26989	0.11622	0.27646	0.11622	0.33337
0.07267	0.00123	0.11629	0.26987	0.11629	0.2762	0.11629	0.33237
0.07271	0.00123	0.11635	0.26984	0.11635	0.27595	0.11635	0.33137
0.07275	0.00124	0.11642	0.26982	0.11642	0.27571	0.11642	0.33039
0.07279	0.00125	0.11648	0.2698	0.11648	0.27547	0.11648	0.32942
0.07283	0.00125	0.11654	0.26978	0.11654	0.27524	0.11654	0.32846
0.07287	0.00126	0.11661	0.26976	0.11661	0.27501	0.11661	0.32751
0.07291	0.00127	0.11667	0.26974	0.11667	0.27478	0.11667	0.32656
0.07295	0.00127	0.11674	0.26972	0.11674	0.27456	0.11674	0.32563
0.07299	0.00128	0.1168	0.2697	0.1168	0.27434	0.1168	0.32471
0.07303	0.00129	0.11686	0.26968	0.11686	0.27413	0.11686	0.32379
0.07307	0.00129	0.11693	0.26966	0.11693	0.27392	0.11693	0.32288
0.07311	0.0013	0.11699	0.26965	0.11699	0.27371	0.11699	0.32199
0.07315	0.00131	0.11706	0.26963	0.11706	0.27351	0.11706	0.3211
0.07319	0.00132	0.11712	0.26961	0.11712	0.27331	0.11712	0.32022
0.07323	0.00132	0.11718	0.2696	0.11718	0.27311	0.11718	0.31935
0.07327	0.00133	0.11725	0.26958	0.11725	0.27292	0.11725	0.31849
0.07331	0.00134	0.11731	0.26956	0.11731	0.27273	0.11731	0.31763
0.07335	0.00134	0.11738	0.26955	0.11738	0.27254	0.11738	0.31678
0.07339	0.00135	0.11744	0.26953	0.11744	0.27236	0.11744	0.31595
0.07343	0.00136	0.1175	0.26952	0.1175	0.27218	0.1175	0.31511
0.07347	0.00137	0.11757	0.2695	0.11757	0.272	0.11757	0.31429
0.07351	0.00137	0.11763	0.26949	0.11763	0.27182	0.11763	0.31348
0.07355	0.00138	0.1177	0.26948	0.1177	0.27165	0.1177	0.31267
0.07359	0.00139	0.11776	0.26946	0.11776	0.27148	0.11776	0.31187
0.07363	0.0014	0.11782	0.26945	0.11782	0.27131	0.11782	0.31108
0.07367	0.0014	0.11789	0.26943	0.11789	0.27115	0.11789	0.3103
0.07371	0.00141	0.11795	0.26942	0.11795	0.27098	0.11795	0.30952
0.07375	0.00142	0.11802	0.26941	0.11802	0.27082	0.11802	0.30875
0.07379	0.00143	0.11808	0.26939	0.11808	0.27066	0.11808	0.30799
0.07383	0.00144	0.11814	0.26938	0.11814	0.27051	0.11814	0.30724
0.07387	0.00144	0.11821	0.26937	0.11821	0.27035	0.11821	0.30649
0.07391	0.00145	0.11827	0.26936	0.11827	0.2702	0.11827	0.30575
0.07395	0.00146	0.11834	0.26934	0.11834	0.27005	0.11834	0.30502
0.07399	0.00147	0.1184	0.26933	0.1184	0.2699	0.1184	0.3043
0.07403	0.00148	0.11846	0.26932	0.11846	0.26975	0.11846	0.30358
0.07407	0.00148	0.11853	0.2693	0.11853	0.2696	0.11853	0.30287
0.07411	0.00149	0.11859	0.26929	0.11859	0.26946	0.11859	0.30217
0.07415	0.0015	0.11866	0.26928	0.11866	0.26931	0.11866	0.30147
0.07419	0.00151	0.11872	0.26926	0.11872	0.26917	0.11872	0.30078
0.07423	0.00152	0.11878	0.26925	0.11878	0.26903	0.11878	0.3001
0.07427	0.00152	0.11885	0.26924	0.11885	0.2689	0.11885	0.29943
0.07431	0.00153	0.11891	0.26922	0.11891	0.26876	0.11891	0.29876
0.07435	0.00154	0.11898	0.26921	0.11898	0.26862	0.11898	0.2981
0.07439	0.00155	0.11904	0.2692	0.11904	0.26849	0.11904	0.29744
0.07443	0.00156	0.1191	0.26918	0.1191	0.26836	0.1191	0.29679
0.07447	0.00157	0.11917	0.26917	0.11917	0.26822	0.11917	0.29615
0.07451	0.00158	0.11923	0.26915	0.11923	0.26809	0.11923	0.29552
0.07455	0.00158	0.1193	0.26914	0.1193	0.26796	0.1193	0.29489
0.07459	0.00159	0.11936	0.26913	0.11936	0.26784	0.11936	0.29427
0.07463	0.0016	0.11942	0.26911	0.11942	0.26771	0.11942	0.29366
0.07467	0.00161	0.11949	0.2691	0.11949	0.26758	0.11949	0.29305
0.07471	0.00162	0.11955	0.26908	0.11955	0.26746	0.11955	0.29245
0.07475	0.00163	0.11962	0.26907	0.11962	0.26733	0.11962	0.29186
0.07479	0.00164	0.11968	0.26905	0.11968	0.26721	0.11968	0.29127
0.07483	0.00165	0.11974	0.26904	0.11974	0.26709	0.11974	0.29069
0.07487	0.00165	0.11981	0.26903	0.11981	0.26697	0.11981	0.29011
0.07491	0.00166	0.11987	0.26901	0.11987	0.26685	0.11987	0.28954
0.07495	0.00167	0.11994	0.269	0.11994	0.26673	0.11994	0.28898
0.07499	0.00168	0.12	0.26898	0.12	0.26661	0.12	0.28843
0.07503	0.00169	0.12006	0.26897	0.12006	0.26649	0.12006	0.28788
0.07507	0.0017	0.12013	0.26895	0.12013	0.26638	0.12013	0.28733
0.07511	0.00171	0.12019	0.26894	0.12019	0.26626	0.12019	0.2868
0.07515	0.00172	0.12026	0.26892	0.12026	0.26615	0.12026	0.28627
0.07519	0.00173	0.12032	0.26891	0.12032	0.26603	0.12032	0.28574
0.07523	0.00174	0.12038	0.26889	0.12038	0.26592	0.12038	0.28523
0.07527	0.00175	0.12045	0.26888	0.12045	0.26581	0.12045	0.28472
0.07531	0.00176	0.12051	0.26887	0.12051	0.2657	0.12051	0.28421
0.07535	0.00177	0.12058	0.26885	0.12058	0.26559	0.12058	0.28371
0.07539	0.00178	0.12064	0.26884	0.12064	0.26548	0.12064	0.28322
0.07543	0.00179	0.1207	0.26883	0.1207	0.26537	0.1207	0.28273
0.07547	0.0018	0.12077	0.26881	0.12077	0.26526	0.12077	0.28225
0.07551	0.00181	0.12083	0.2688	0.12083	0.26516	0.12083	0.28178
0.07555	0.00182	0.1209	0.26879	0.1209	0.26505	0.1209	0.28131
0.07559	0.00183	0.12096	0.26878	0.12096	0.26495	0.12096	0.28084
0.07563	0.00184	0.12102	0.26876	0.12102	0.26484	0.12102	0.28039
0.07567	0.00185	0.12109	0.26875	0.12109	0.26474	0.12109	0.27993
0.07571	0.00186	0.12115	0.26874	0.12115	0.26463	0.12115	0.27949
0.07575	0.00187	0.12122	0.26873	0.12122	0.26453	0.12122	0.27905
0.07579	0.00188	0.12128	0.26872	0.12128	0.26443	0.12128	0.27861
0.07583	0.00189	0.12134	0.26871	0.12134	0.26433	0.12134	0.27819
0.07587	0.0019	0.12141	0.2687	0.12141	0.26423	0.12141	0.27776
0.07591	0.00191	0.12147	0.26869	0.12147	0.26413	0.12147	0.27735
0.07595	0.00192	0.12154	0.26868	0.12154	0.26403	0.12154	0.27694
0.07599	0.00193	0.1216	0.26867	0.1216	0.26393	0.1216	0.27653
0.07603	0.00194	0.12166	0.26866	0.12166	0.26384	0.12166	0.27613
0.07607	0.00195	0.12173	0.26865	0.12173	0.26374	0.12173	0.27573
0.07611	0.00196	0.12179	0.26864	0.12179	0.26364	0.12179	0.27534
0.07615	0.00197	0.12186	0.26863	0.12186	0.26355	0.12186	0.27496
0.07619	0.00198	0.12192	0.26862	0.12192	0.26346	0.12192	0.27458
0.07623	0.00199	0.12198	0.26861	0.12198	0.26336	0.12198	0.27421
0.07627	0.002	0.12205	0.2686	0.12205	0.26327	0.12205	0.27384
0.07631	0.00201	0.12211	0.26859	0.12211	0.26318	0.12211	0.27348
0.07635	0.00203	0.12218	0.26858	0.12218	0.26309	0.12218	0.27312
0.07639	0.00204	0.12224	0.26857	0.12224	0.263	0.12224	0.27277
0.07643	0.00205	0.1223	0.26856	0.1223	0.26291	0.1223	0.27242
0.07647	0.00206	0.12237	0.26855	0.12237	0.26282	0.12237	0.27208
0.07651	0.00207	0.12243	0.26854	0.12243	0.26273	0.12243	0.27174
0.07655	0.00208	0.1225	0.26853	0.1225	0.26265	0.1225	0.27141
0.07659	0.00209	0.12256	0.26852	0.12256	0.26256	0.12256	0.27108
0.07663	0.0021	0.12262	0.26851	0.12262	0.26248	0.12262	0.27076
0.07667	0.00212	0.12269	0.2685	0.12269	0.26239	0.12269	0.27044
0.07671	0.00213	0.12275	0.26849	0.12275	0.26231	0.12275	0.27013
0.07675	0.00214	0.12282	0.26848	0.12282	0.26223	0.12282	0.26982
0.07679	0.00215	0.12288	0.26847	0.12288	0.26214	0.12288	0.26952
0.07683	0.00216	0.12294	0.26846	0.12294	0.26206	0.12294	0.26922
0.07687	0.00217	0.12301	0.26845	0.12301	0.26198	0.12301	0.26893
0.07691	0.00219	0.12307	0.26844	0.12307	0.2619	0.12307	0.26864
0.07695	0.0022	0.12314	0.26843	0.12314	0.26183	0.12314	0.26835
0.07699	0.00221	0.1232	0.26842	0.1232	0.26175	0.1232	0.26807
0.07703	0.00222	0.12326	0.26841	0.12326	0.26167	0.12326	0.2678
0.07707	0.00223	0.12333	0.2684	0.12333	0.2616	0.12333	0.26753
0.07711	0.00225	0.12339	0.26838	0.12339	0.26152	0.12339	0.26726
0.07715	0.00226	0.12346	0.26837	0.12346	0.26145	0.12346	0.267
0.07719	0.00227	0.12352	0.26836	0.12352	0.26138	0.12352	0.26674
0.07723	0.00228	0.12358	0.26835	0.12358	0.26131	0.12358	0.26648
0.07727	0.0023	0.12365	0.26834	0.12365	0.26124	0.12365	0.26623
0.07731	0.00231	0.12371	0.26832	0.12371	0.26117	0.12371	0.26599
0.07735	0.00232	0.12378	0.26831	0.12378	0.2611	0.12378	0.26574
0.07739	0.00233	0.12384	0.2683	0.12384	0.26103	0.12384	0.26551
0.07743	0.00235	0.1239	0.26829	0.1239	0.26096	0.1239	0.26527
0.07747	0.00236	0.12397	0.26827	0.12397	0.2609	0.12397	0.26504
0.07751	0.00237	0.12403	0.26826	0.12403	0.26083	0.12403	0.26481
0.07755	0.00239	0.1241	0.26825	0.1241	0.26077	0.1241	0.26459
0.07759	0.0024	0.12416	0.26823	0.12416	0.26071	0.12416	0.26437
0.07763	0.00241	0.12422	0.26822	0.12422	0.26065	0.12422	0.26415
0.07767	0.00243	0.12429	0.26821	0.12429	0.26058	0.12429	0.26394
0.07771	0.00244	0.12435	0.2682	0.12435	0.26052	0.12435	0.26373
0.07775	0.00245	0.12442	0.26818	0.12442	0.26047	0.12442	0.26353
0.07779	0.00247	0.12448	0.26817	0.12448	0.26041	0.12448	0.26333
0.07783	0.00248	0.12454	0.26816	0.12454	0.26035	0.12454	0.26313
0.07787	0.00249	0.12461	0.26814	0.12461	0.26029	0.12461	0.26293
0.07791	0.00251	0.12467	0.26813	0.12467	0.26024	0.12467	0.26274
0.07795	0.00252	0.12474	0.26812	0.12474	0.26018	0.12474	0.26255
0.07799	0.00253	0.1248	0.2681	0.1248	0.26013	0.1248	0.26236
0.07803	0.00255	0.12486	0.26809	0.12486	0.26008	0.12486	0.26218
0.07807	0.00256	0.12493	0.26808	0.12493	0.26003	0.12493	0.262
0.07811	0.00258	0.12499	0.26807	0.12499	0.25998	0.12499	0.26182
0.07815	0.00259	0.12506	0.26806	0.12506	0.25993	0.12506	0.26165
0.07819	0.0026	0.12512	0.26804	0.12512	0.25988	0.12512	0.26148
0.07823	0.00262	0.12518	0.26803	0.12518	0.25983	0.12518	0.26131
0.07827	0.00263	0.12525	0.26802	0.12525	0.25978	0.12525	0.26114
0.07831	0.00265	0.12531	0.26801	0.12531	0.25974	0.12531	0.26098
0.07835	0.00266	0.12538	0.268	0.12538	0.25969	0.12538	0.26082
0.07839	0.00268	0.12544	0.26799	0.12544	0.25965	0.12544	0.26066
0.07843	0.00269	0.1255	0.26798	0.1255	0.2596	0.1255	0.26051
0.07847	0.00271	0.12557	0.26796	0.12557	0.25956	0.12557	0.26035
0.07851	0.00272	0.12563	0.26795	0.12563	0.25952	0.12563	0.2602
0.07855	0.00274	0.1257	0.26794	0.1257	0.25948	0.1257	0.26006
0.07859	0.00275	0.12576	0.26793	0.12576	0.25943	0.12576	0.25991
0.07863	0.00277	0.12582	0.26792	0.12582	0.25939	0.12582	0.25977
0.07867	0.00278	0.12589	0.26791	0.12589	0.25936	0.12589	0.25963
0.07871	0.0028	0.12595	0.2679	0.12595	0.25932	0.12595	0.25949
0.07875	0.00281	0.12602	0.26789	0.12602	0.25928	0.12602	0.25935
0.07879	0.00283	0.12608	0.26788	0.12608	0.25924	0.12608	0.25922
0.07883	0.00284	0.12614	0.26787	0.12614	0.25921	0.12614	0.25908
0.07887	0.00286	0.12621	0.26787	0.12621	0.25917	0.12621	0.25895
0.07891	0.00287	0.12627	0.26786	0.12627	0.25914	0.12627	0.25882
0.07895	0.00289	0.12634	0.26785	0.12634	0.2591	0.12634	0.2587
0.07899	0.0029	0.1264	0.26784	0.1264	0.25907	0.1264	0.25857
0.07903	0.00292	0.12646	0.26783	0.12646	0.25904	0.12646	0.25845
0.07907	0.00294	0.12653	0.26782	0.12653	0.259	0.12653	0.25833
0.07911	0.00295	0.12659	0.26781	0.12659	0.25897	0.12659	0.25821
0.07915	0.00297	0.12666	0.2678	0.12666	0.25894	0.12666	0.25809
0.07919	0.00299	0.12672	0.26779	0.12672	0.25891	0.12672	0.25797
0.07923	0.003	0.12678	0.26778	0.12678	0.25888	0.12678	0.25786
0.07927	0.00302	0.12685	0.26777	0.12685	0.25885	0.12685	0.25774
0.07931	0.00303	0.12691	0.26776	0.12691	0.25882	0.12691	0.25763
0.07935	0.00305	0.12698	0.26775	0.12698	0.25879	0.12698	0.25752
0.07939	0.00307	0.12704	0.26774	0.12704	0.25876	0.12704	0.25741
0.07943	0.00309	0.1271	0.26773	0.1271	0.25873	0.1271	0.25731
0.07947	0.0031	0.12717	0.26772	0.12717	0.2587	0.12717	0.2572
0.07951	0.00312	0.12723	0.2677	0.12723	0.25868	0.12723	0.2571
0.07955	0.00314	0.1273	0.26769	0.1273	0.25865	0.1273	0.257
0.07959	0.00315	0.12736	0.26768	0.12736	0.25862	0.12736	0.25689
0.07963	0.00317	0.12742	0.26767	0.12742	0.25859	0.12742	0.25679
0.07967	0.00319	0.12749	0.26766	0.12749	0.25857	0.12749	0.25669
0.07971	0.00321	0.12755	0.26765	0.12755	0.25854	0.12755	0.25659
0.07975	0.00322	0.12762	0.26763	0.12762	0.25852	0.12762	0.2565
0.07979	0.00324	0.12768	0.26762	0.12768	0.25849	0.12768	0.2564
0.07983	0.00326	0.12774	0.26761	0.12774	0.25847	0.12774	0.25631
[truncated: 43,005 more rows]

## Sheet: Fig. 4e
The simulated equivalent strain along the z-axis is presented at part A (x = 0.1 mm) and part C (x = 0.9 mm).
x= 0.9 (mm)		x= 0.1 (mm)
z (nm)	|ε| (%)	z (nm)	|ε| (%)
0	0.936	0	1.34531
284.7	0.7238	392.691	0.25976
338.268	0.68398	480.161	0.17721
433.16	0.61319	528.681	0.14329
508.572	0.557	592.413	0.11784
583.551	0.50111	650.147	0.10332
623.412	0.4714	698.079	0.09906
652.436	0.44977	736.499	0.09908
739.072	0.38518	795.274	0.1036
784.4	0.35139	796.056	0.10466
808.794	0.3332	796.911	0.1038
833.336	0.31491	859.131	0.11583
872.339	0.28583	900.951	0.12734
918.777	0.25121	920.367	0.1339
930.015	0.24283	997.928	0.1708
989.825	0.19824	1000	0.14079
998.746	0.19159	1002.49	0.13805
1000	0.16547	1060	0.08325
1002.11	0.16409	1101	0.04434
1060	0.12637	1109.76	0.03648
1102.34	0.09879	1121.87	0.02583
1103.02	0.09835	1160	0.01723
1160	0.06123	1188.17	0.52421
1230.5	0.02052	1233.88	0.5292
1266.45	0.00568	1257.25	0.53122
1276.45	0.01091	1276.96	0.53315
1283.69	0.01532	1313.85	0.53644
1322.19	0.03997	1320.88	0.53712
1358.14	0.06329	1324.93	0.53744
1360.36	0.06473	1359.03	0.5404
1362.54	0.06614	1383.26	0.54245
1390.17	0.0841	1389.85	0.54302
1415.39	0.1005	1396.96	0.54354
1416.77	0.10141	1417.13	0.54517
1418.02	0.10222	1439.14	0.54696
1442.06	0.11785	1442.43	0.54723
1466.23	0.13358	1445.54	0.54743
1466.58	0.13381	1467.07	0.54907
1466.92	0.13403	1488.45	0.55073
1490.9	0.14964	1491.15	0.55094
1515	0.16533	1493.8	0.5511
1535	0.19879	1515	0.55265
1551.29	0.18928	1526.11	0.17771
1559.22	0.19444	1535	0.18592
1571.66	0.20254	1551.93	0.53006
1595	0.21773	1553.98	0.53022
1628.94	0.24403	1556.97	0.53049
1629.19	0.24419	1574.06	0.53193
1655	0.261	1586.1	0.53295
1689.74	0.32303	1595	0.53366
1689.81	0.32308	1609.5	0.20427
1689.89	0.32314	1624.74	0.21729
1725.33	0.34955	1637.54	0.22824
1760.89	0.37605	1655	0.24337
1761.7	0.37666	1676.14	0.43318
1762.56	0.3773	1689.82	0.43888
1798.85	0.40434	1703.89	0.44461
1834.4	0.43083	1725.4	0.45359
1837.16	0.43289	1747.22	0.46265
1839.99	0.435	1761.84	0.46876
1876.67	0.46234	1777.16	0.47508
1918.11	0.49322	1798.95	0.48428
1918.49	0.49351	1819.93	0.49313
1918.93	0.49383	1835.84	0.49988
1962.44	0.52626	1854.63	0.50783
1986.38	0.5441	1872.07	0.51537
2016.28	0.56638	1882.3	0.51975
2076.22	0.61104	1913.12	0.53316
2087.28	0.61928	1942.48	0.54614
2096.3	0.62601	1963.14	0.55534
2159.92	0.67342	1990.8	0.56778
2226.57	0.72308	2010.26	0.57678
2237.47	0.7312	2064.11	0.60203
2254.22	0.74369	2081.31	0.61033
2318.12	0.7913	2114.46	0.62669
2350.88	0.81571	2159.06	0.64902
2402.88	0.85445	2201.39	0.67101
2509.1	0.93359	2236.75	0.69024
2529.2	0.94857	2273.28	0.71092
2544.33	0.95985	2320.35	0.73787
2655	1.0423	2356.39	0.75942
		2406.98	0.79163
		2469.32	0.8343
		2532.3	0.87844
		2613.41	0.9413
		2655	0.97715

## Sheet: Fig. 5a
The current density and luminance characteristics versus driving voltage for the different biaxial system strain (εsys).
εsys = 0%			εsys = 10%			εsys = 20%			εsys = 30%
Voltage (V)	Current density (mA cm-2)	Luminance (cd m-2)	Voltage (V)	Current density (mA cm-2)	Luminance (cd m-2)	Voltage (V)	Current density (mA cm-2)	Luminance (cd m-2)	Voltage (V)	Current density (mA cm-2)	Luminance (cd m-2)
0.00126	-2.88962e-06	0	0.00109	-1.2636e-06	0	-9.62913e-05	-6.13504e-06	0	-0.00137	-5.14562e-07	0
0.25356	4.88598e-07	0	0.25371	0.00057783	0	0.2522	8.61032e-07	0	0.25159	0.0016	0
0.50225	1.2189e-07	0	0.50204	0.00122	0	0.5011	2.09746e-07	0	0.50107	0.00334	0
0.09216	5.45011e-08	0	0.75086	4.39102e-08	0	0.75009	8.98666e-05	0	0.74877	0.00526	0
0.99979	8.34796e-08	0	0.99974	0.000216331	0	0.9987	1.66565e-06	0	0.9975	0.00726	0
1.2522	0.00378	0	1.25192	9.36955e-08	0	1.25116	2.42138e-05	0	1.25002	0.00981	0
1.50132	0.00959	0	1.50074	9.74561e-08	0	1.50039	0.01213	0	1.4988	0.01242	0
1.7503	0.01152	0	1.74952	6.36089e-08	0	1.71856	0.01213	0	1.74795	0.01528	0
1.93609	0.0012	0	1.99861	3.92017e-06	0	1.99848	0.01834	0	1.99701	0.01841	0
2.25155	0.01395	0	2.25078	0.000174447	0	2.25073	0.02295	0	2.24918	0.02193	0
2.49997	0.02338	0	2.50077	5.04481e-06	0	2.49982	0.02471	0	2.49834	0.02575	0
2.74997	0.03131	0.0018	2.74835	0.01549	0.0016	2.74876	0.03051	0.006	2.74715	0.0299	0.01
2.99888	0.03609	0.0234	2.99874	0.03683	0.0279	2.99781	0.03708	0.0949	2.99625	0.03693	0.1562
3.25007	0.04859	0.4172	3.24972	0.05176	0.5	3.24878	0.05836	0.8635	3.24741	0.06599	1.2803
3.49888	0.08918	2.435	3.49873	0.10636	2.9696	3.4979	0.1367	4.2379	3.49656	0.17079	6.3603
3.74844	0.22183	8.854	3.74828	0.26193	6.3384	3.74747	0.33691	8.5585	3.74675	0.41627	18.252
3.99648	0.40169	21.714	3.99627	0.56787	23.831	3.99514	0.35988	18.362	3.99397	0.77812	38.684
4.24904	0.99456	45.039	4.24878	1.08886	46.429	4.24797	1.27973	60.136	4.24654	1.52063	69.096
4.49799	1.56382	72.403	4.49732	1.7612	60.919	4.49691	2.15417	94.57	4.49572	2.40179	107.26
4.74748	2.55767	115.53	4.74682	2.67577	122.25	4.74609	2.92023	133.57	4.74512	3.59571	156.05
5.00026	4.05639	180.78	4.99946	3.35739	159.17	4.99731	4.73726	202.61	4.99597	5.09772	219.37
5.24732	5.04245	263.7	5.24688	5.28072	195.52	5.24617	5.91516	287.17	5.24484	7.17158	326.41
5.49641	7.29643	301.3	5.49593	7.03247	324.29	5.49531	7.30733	309.53	5.49378	9.66653	431.72
5.74521	9.56035	412.93	5.74484	9.59651	329.43	5.74396	10.0062	385.8	5.74288	14.4139	559.09
5.99771	12.0967	434.04	5.99667	13.1046	450.88	5.99655	13.6651	545.2	5.9956	18.5599	690.69

## Sheet: Fig. 5b
The normalized current efficiency (ηCE) at 100 cd m-2 according to εsys.
εsys (%)	Normalized current effieicncy (a.u.)
0	1
10	1.01146
20	0.9719
30	0.98867

## Sheet: Fig. 5c
The current density and luminance characteristics versus driving voltage according to the numbers of stretch-release cycles at εsys = 30%
Stretch-release cycles
0			1			10			100			1000
Voltage (V)	Current density (mA cm-2)	Luminance (cd m-2)	Voltage (V)	Current density (mA cm-2)	Luminance (cd m-2)	Voltage (V)	Current density (mA cm-2)	Luminance (cd m-2)	Voltage (V)	Current density (mA cm-2)	Luminance (cd m-2)	Voltage (V)	Current density (mA cm-2)	Luminance (cd m-2)
0.00126	-2.88962e-06	0	0.00164	-7.56344e-05	0	0.00184	-2.06292e-06	0	0.0021	2.9797e-06	0	0.00204	2.97777e-06	0
0.25356	4.88598e-07	0	0.25385	2.73774e-07	0	0.25415	2.73355e-07	0	0.25399	0.00122	0	0.25291	0.00133	0
0.50225	1.2189e-07	0	0.50345	0.00114	0	0.50294	5.47951e-08	0	0.50399	0.00242	0	0.49398	0.00358	0
0.09216	5.45011e-08	0	0.75184	0.00287	0	0.75174	6.61178e-08	0	0.75374	0.004	0	0.75228	0.00822	0
0.99979	8.34796e-08	0	1.0015	0.0033	0	1.00049	1.7178e-05	0	1.00166	0.00229	0	1.00097	0.00628	0
1.2522	0.00378	0	1.2534	0.00332	0	0.22872	1.26991e-07	0	1.25264	0.00616	0	1.25376	0.0019	0
1.50132	0.00959	0	1.50168	0.00699	0	1.50162	0.00321	0	1.5019	0.00386	0	1.50236	0.00325	0
1.7503	0.01152	0	1.75049	0.00844	0	1.43884	0.000221617	0	1.75097	0.00927	0	1.75129	0.01178	0
1.93609	0.0012	0	1.99963	0.0107	0	1.99947	0.00702	0	1.99948	0.00907	0	1.93657	0.01434	0
2.25155	0.01395	0	2.25216	0.01618	0	2.25166	2.17137e-07	0	2.19052	0.01198	0	2.25275	0.01382	0
2.49997	0.02338	0	2.50148	0.02689	0	2.50061	2.39041e-07	0	2.40533	0.01886	0	2.50173	0.02101	0
2.74997	0.03131	0.0018	2.74999	0.03117	0.001	2.74931	2.26966e-07	0.0008	2.66948	0.02278	0.0149	2.75042	0.0242	0.0009
2.99888	0.03609	0.0234	2.99934	0.03543	0.0117	2.99893	0.01373	0.0014	2.99936	0.02877	0.0096	2.99961	0.02863	0.0029
3.25007	0.04859	0.4172	3.2501	0.04676	0.2617	3.25175	0.036	0.1836	3.2505	0.04115	0.096	3.25209	0.03481	0.0727
3.49888	0.08918	2.435	3.49901	0.08255	1.7638	3.49919	0.06353	1.3707	3.49936	0.0656	1.054	3.49957	0.05211	0.7363
3.74844	0.22183	8.854	3.74823	0.1927	6.1787	3.74876	0.15031	5.6651	3.74858	0.13704	4.5001	3.74878	0.11078	3.4465
3.99648	0.40169	21.714	3.99665	0.40741	15.636	3.99832	0.27253	12.54	3.99817	0.31035	12.282	4.24971	0.56103	25.736
4.24904	0.99456	45.039	4.24919	0.77704	37.534	4.24928	0.38815	18.002	4.24955	0.64097	21.277	4.49841	0.99795	44.941
4.49799	1.56382	72.403	4.49803	1.34942	64.078	4.49812	1.29867	43.201	4.49833	1.13214	52.295	4.74761	1.60566	71.787
4.74748	2.55767	115.53	4.74664	2.17973	82.953	4.74778	2.19023	77.425	4.74757	1.86148	82.282	5.00024	2.39535	106.66
5.00026	4.05639	180.78	5.00007	3.17558	143.22	5.00005	2.83299	121.59	4.9997	2.60423	105.6	5.24946	3.34779	144.91
5.24732	5.04245	263.7	5.24753	4.27126	146.3	5.24778	4.2341	168.95	5.24927	3.57213	149.51	5.49713	4.46237	194.54
5.49641	7.29643	301.3	5.49653	6.07731	255.86	5.4968	5.75026	217.6	5.74572	6.62753	256.47	5.74595	5.77178	247.95
5.74521	9.56035	412.93	5.74549	8.09703	346.4	5.74561	8.11728	271.55	5.99823	9.21151	372.89	5.99829	7.55617	316.6
5.99771	12.0967	434.04	5.99797	11.4768	452.01	5.99822	10.7138	456.34

[truncated: 10 more sheets: Fig. 5d, Fig. S8a, Fig. S8b, Fig. S8c, Fig. S9, Fig. S10, Fig. S11b, Fig. S11c, Fig. S14c, Fig. S16c]
